# Supplementary material for: Global, regional, and national burden of gastroesophageal reflux disease (1990–2021): age-period-cohort analysis and Bayesian projections
Source: Front Public Health. 2025 Jul 9;13:1576527. doi: 10.3389/fpubh.2025.1576527 (PMC12283765; doi:10.3389/fpubh.2025.1576527)
Supplement: SUPPLEMENTARY TABLE 1 — Prevalence of GERD in 1990 and 2021 across global, five SDI regions, and 21 GBD regions, with the EAPC from 1990 to 2021. [file Table_1.xlsx]

## Sheet: Table 1
location	Prevalence					Incidence					YLDs
	All-age cases (95% UI) 1990	All-age cases (95% UI) 2021	ASRs per 100 000 population (95% UI)1990	ASRs per 100 000 population (95% UI) 2021	EAPC in ASRs (95% CI) 1990-2021	All-age cases (95% UI) 1990	All-age cases (95% UI) 2021	ASRs per 100 000 population (95% UI) 1990	ASRs per 100 000 population (95% UI) 2021	EAPC in ASRs(95% CI) 1990-2021	All-age cases (95% UI) 1990	All-age cases (95% UI) 2021	ASRs per 100 000 population (95% UI) 1990	ASRs per 100 000 population (95% UI) 2021	EAPC in ASRs (95% CI) 1990-2021
Global	450765454.69 (397478515.38 to 511638409.85)	825603654.11 (732989499.88 to 925555127.88)	9516.49 (8427.33 to 10664.72)	9838.60 (8732.46 to 11056.05)	0.076 (0.035 to 0.117)	180018233.37 (158660995.15 to 199950073.37)	324139599.3 (287693228.7 to 358912516)	3739.86 (3314.20 to 4142.33)	3881.86 (3445.56 to 4299.95)	0.097 (0.061 to 0.132)	3472702.58 (1752692.84 to 6128627.19)	6336162.70 (11241352.50 to 3189793.94)	73.01 (36.75 to 129.66)	75.56 (38.05 to 133.87)	0.083 (0.043 to 0.123)
SDI quintile
Low SDI	40756198.71 (35858366.27 to 46662089.50)	96970987.20 (85122154.68 to 111319921.83)	12301.93 (10923.72 to 13752.96)	12261.34 (10889.35 to 13711.04)	-0.008 (-0.010 to -0.005)	16607901.75 (14551684.7 to 18469681.04)	39536248.57 (34516600.96 to 44014348.38)	4829.002513 (4287.062419 to 5342.744925)	4809.962512 (4268.663825 to 5318.3446)	-0.010 (-0.012 to -0.007)	313170.23 (158640.01 to 552442.67)	748244.48 (378515.25 to 1323334.99)	93.72 (47.37 to 166.76)	93.73 (47.36 to 166.86)	0.009 (0.006 to 0.013)
Low-middle SDI	107823563.56 (95386761.99 to 122669881.87)	223640427.34 (198450231.05 to 253280672.97)	12526.50 (11151.33 to 14013.04)	12563.56 (11184.77 to 14064.75)	-0.002 (-0.015 to 0.010)	43396197.56 (38366263.24 to 48127012.67)	43396197.56 (38366263.24 to 48127012.67)	4882.264138 (4352.479012 to 5408.162815)	4894.018722 (4362.317361 to 5416.808182)	0.004 (-0.004 to 0.012)	829855.41 (419541.26 to 1471666.22)	1718835.43 (864434.02 to 3039007.72)	95.63 (48.12 to 169.56)	96.06 (48.29 to 169.97)	0.007 (-0.006 to 0.019)
Middle SDI	124042191.97 (108873698.26 to 141290274.85)	252457133.76 (223782410.73 to 282932217.10)	8528.06 (7566.43 to 9556.85)	9314.67 (8280.55 to 10467.81)	0.272 (0.244 to 0.300)	50019121.85 (43995351.08 to 55575248.45)	98388205.58 (87127604.58 to 108930034.4)	3345.955228 (2974.027994 to 3704.326979)	3660.464816 (3252.073951 to 4047.064356)	0.281 (0.256 to 0.307)	960429.52 (486151.54 to 1705950.47)	1940951.33 (974677.90 to 3452926.61)	65.54 (32.98 to 116.41)	71.61 (36.01 to 126.92)	0.275 (0.248 to 0.303)
High-middle SDI	90575890.68 (79428771.23 to 102076033.12)	131003975.07 (115415492.44 to 146131971.90)	8413.25 (7392.13 to 9436.87)	7968.92 (7053.35 to 8914.06)	-0.245 (-0.327 to -0.163)	35652655.2 (31443953.74 to 39686082.38)	50357993.28 (44527625.01 to 55976704.96)	3293.700182 (2900.964086 to 3661.820797)	3130.059174 (2771.29221 to 3484.45477)	-0.226 (-0.301 to -0.151)	697106.38 (352828.17 to 1237087.21)	1003165.10 (503937.25 to 1782283.89)	64.60 (32.61 to 114.71)	61.33 (31.01 to 108.81)	-0.233 (-0.315 to -0.152)
High SDI	87040987.10 (76439202.58 to 97176617.53)	120765088.77 (106344887.85 to 134868183.27)	8639.91 (7584.02 to 9703.44)	8379.95 (7363.75 to 9424.80)	-0.186 (-0.275 to -0.098)	34136778.55 (29922480.92 to 38124823.62)	47166281.07 (41524019.23 to 52774700.94)	3418.567016 (2986.044525 to 3815.08339)	3353.312762 (2926.719193 to 3742.912588)	-0.132 (-0.205 to -0.059)	668088.06 (336434.66 to 1193738.35)	919090.78 (462214.16 to 1632390.94)	66.45 (33.49 to 119.01)	64.36 (32.49 to 114.95)	-0.188 (-0.276 to -0.101)
Regions
Andean Latin America	4806203.70 (4241223.51 to 5407619.34)	10891746.50 (9601460.37 to 12223517.60)	16409.79 (14499.06 to 18314.03)	16405.98 (14495.47 to 18306.62)	-0.001 (-0.001 to -0.001)	1856762.99 (1650176.58 to 2070989.0)	4072657.76 (3613213.53 to 4506116.09)	6101.73 (5438.31 to 6737.72)	6099.59 (5437.15 to 6734.2)	-0.001 (-0.001 to -0.001)	37339.36 (18866.02 to 66400.60)	84213.21 (42562.03 to 149397.34)	35.35 (17.72 to 62.91)	126.58 (64.01 to 223.80)	0.000 (-0.002 to 0.002)
Australasia	1960613.43 (1717239.27 to 2200757.82)	3398336.11 (2997307.44 to 3825173.57)	8779.29 (7656.61 to 9846.20)	8777.72 (7654.99 to 9845.29)	0.025 (-0.115 to 0.165)	787266.71 (687934.36 to 883727.64)	1346855.74 (1182680.16 to 1504797.01)	3542.28 (3088.2 to 3979.31)	3542.46 (3088.47 to 3978.8)	0.019 (-0.079 to 0.117)	15019.22 (7508.73 to 26634.16)	25916.06 (12978.00 to 45738.42)	42.32 (21.28 to 76.15)	67.44 (33.81 to 119.43)	0.026 (-0.115 to 0.168)
Caribbean	5131526.18 (4538133.50 to 5746829.60)	8405596.17 (7431550.85 to 9365567.27)	16412.31 (14502.11 to 18315.67)	16408.86 (14498.52 to 18308.49)	-0.001 (-0.001 to -0.001)	1953701.51 (1738949.35 to 2170054.33)	3106454.76 (2776439.49 to 3417854.66)	6102.11 (5438.55 to 6738.49)	6100.63 (5437.95 to 6736.16)	-0.001 (-0.001 to -0.001)	39715.78 (20191.57 to 70317.33)	64630.36 (32801.12 to 114011.36)	67.32 (33.70 to 119.49)	126.30 (63.98 to 223.15)	-0.005 (-0.006 to -0.003)
Central Asia	6226354.97 (5414310.73 to 7077815.96)	10393680.55 (9031140.30 to 11782472.78)	10880.72 (9507.41 to 12199.25)	10865.69 (9494.59 to 12187.79)	-0.004 (-0.004 to -0.004)	2523218.65 (2213209.3 to 2814204.36)	4133538.7 (3613385.38 to 4611899.13)	4321.79 (3813.97 to 4806.07)	4317.35 (3809.52 to 4802.35)	-0.003 (-0.003 to -0.002)	48180.51 (24506.35 to 84987.14)	80296.33 (40643.51 to 142347.72)	83.82 (42.39 to 148.06)	83.68 (42.19 to 147.61)	-0.000 (-0.002 to 0.001)
Central Europe	15476639.90 (13627518.06 to 17338174.36)	17487422.12 (15431232.85 to 19362916.57)	11102.53 (9781.19 to 12450.17)	11189.98 (9850.75 to 12545.83)	0.029 (0.028 to 0.031)	6033314.27 (5312670.75 to 6702640.36)	6664588.56 (5925379.49 to 7384056.31)	4363.7 (3842.38 to 4832.61)	4392.32 (3870.96 to 4864.31)	0.024 (0.023 to 0.025)	118476.39 (59909.37 to 210193.63)	133153.32 (66619.30 to 235606.57)	48.04 (23.99 to 86.70)	86.05 (43.35 to 152.64)	0.042 (0.040 to 0.045)
Central Latin America	20572735.00 (18206803.55 to 23126087.61)	43556882.36 (38559082.78 to 48562213.75)	16420.77 (14563.53 to 18283.32)	16429.42 (14570.23 to 18291.39)	0.002 (0.001 to 0.002)	8047123.2 (7150120.91 to 8954727.72)	16350512.69 (14578247.13 to 17895434.39)	6161.54 (5503.87 to 6741.05)	6162.98 (5505.46 to 6740.47)	0.000 (-0.000 to 0.001)	159476.41 (80804.43 to 282895.63)	335462.01 (169810.07 to 591600.70)	105.22 (53.30 to 185.75)	126.40 (64.00 to 222.56)	0.002 (-0.000 to 0.004)
Central Sub-Saharan Africa	4040853.06 (3501790.67 to 4645781.02)	10684957.29 (9257616.31 to 12353076.90)	11406.01 (10040.17 to 12841.34)	11403.42 (10039.70 to 12828.08)	-0.001 (-0.002 to -0.001)	1665153.02 (1454925.74 to 1868796.15)	4396283.33 (3812333.81 to 4954038.85)	4509.51 (3952.88 to 5031.98)	4508.19 (3950.9 to 5033.91)	-0.001 (-0.002 to -0.001)	30956.67 (15875.10 to 54937.97)	82407.80 (42004.45 to 146606.31)	85.14 (42.99 to 150.92)	87.09 (44.24 to 156.90)	0.023 (0.020 to 0.026)
East Asia	52564012.55 (45736394.44 to 60315334.53)	84447601.29 (73524441.41 to 95427845.72)	4572.35 (3982.87 to 5188.54)	4554.18 (3961.91 to 5170.75)	-0.082 (-0.216 to 0.053)	21657883.9 (18719586.44 to 24587864.72)	33637020.03 (28943253.6 to 38112786.07)	1856.21 (1621.35 to 2093.92)	1849.87 (1609.66 to 2090.47)	-0.076 (-0.199 to 0.046)	408903.68 (207380.23 to 721067.69)	650318.92 (323834.58 to 1159390.19)	88.93 (44.84 to 157.05)	35.22 (17.68 to 62.55)	-0.080 (-0.212 to 0.053)
Eastern Europe	30045170.44 (26367037.45 to 33738818.98)	31647395.88 (27779943.40 to 35404695.89)	11623.88 (10182.52 to 13060.68)	11593.98 (10161.10 to 13024.27)	-0.188 (-0.301 to -0.074)	11747714.1 (10345127.65 to 13074504.5)	12175725.11 (10796381.67 to 13579954.01)	4590.71 (4043.55 to 5114.67)	4580.24 (4035.48 to 5100.44)	-0.154 (-0.249 to -0.060)	229392.22 (116294.49 to 404122.78)	240365.17 (121615.44 to 426742.09)	128.31 (65.28 to 226.86)	88.73 (44.67 to 156.85)	-0.176 (-0.288 to -0.064)
Eastern Sub-Saharan Africa	13648432.59 (11904901.16 to 15652630.20)	33681826.59 (29396705.35 to 38843844.78)	11584.80 (10222.78 to 13043.05)	11595.51 (10229.70 to 13050.55)	0.002 (0.001 to 0.002)	5643894.08 (4932893.23 to 6306155.03)	13906524.56 (12066920.9 to 15614112.53)	4580.06 (4025.35 to 5095.97)	4583.75 (4027.78 to 5100.72)	0.001 (0.001 to 0.002)	105181.65 (53709.03 to 187068.13)	260625.45 (132632.91 to 465543.27)	126.32 (64.09 to 222.42)	88.84 (44.90 to 159.47)	0.022 (0.019 to 0.025)
High-income Asia Pacific	12320093.30 (10788472.55 to 13945332.66)	17064185.29 (14999947.39 to 19371777.29)	6215.47 (5439.05 to 7044.02)	6295.18 (5512.72 to 7133.68)	0.192 (0.085 to 0.300)	5029062.17 (4403132.72 to 5630395.24)	6777190.14 (5987675.54 to 7610830.24)	2550.17 (2231.67 to 2860.11)	2580.33 (2258.22 to 2887.89)	0.159 (0.073 to 0.245)	95194.03 (47498.16 to 171609.90)	130351.54 (64866.93 to 234919.42)	126.60 (64.09 to 223.80)	48.72 (24.42 to 88.16)	0.199 (0.091 to 0.307)
High-income North America	34065272.42 (29673615.51 to 38152668.12)	45181084.85 (39753843.46 to 50717140.77)	10691.09 (9279.78 to 12055.62)	9595.09 (8402.41 to 10842.16)	-0.627 (-0.832 to -0.420)	12982927.83 (11377720.82 to 14443654.61)	17494199.05 (15416218.08 to 19443438.21)	4111.1 (3588.35 to 4566.76)	3794.49 (3313.53 to 4242.52)	-0.483 (-0.653 to -0.313)	261040.75 (131505.59 to 464737.92)	341552.31 (174664.28 to 610200.75)	40.85 (20.78 to 73.58)	73.21 (37.26 to 131.48)	-0.644 (-0.847 to -0.440)
North Africa and Middle East	30763375.15 (26969036.11 to 35118971.17)	74657640.12 (66067413.58 to 84430574.62)	12322.04 (10870.21 to 13854.19)	12411.31 (11066.28 to 13825.27)	0.031 (0.010 to 0.052)	12433731.15 (10918819.08 to 13870452.16)	29265665.36 (25678681.28 to 32620732.47)	4819.92 (4253.79 to 5357.61)	4836.65 (4293.67 to 5351.47)	0.011 (-0.003 to 0.025)	238165.78 (119570.20 to 420995.21)	575185.22 (290196.61 to 1016801.27)	63.34 (31.88 to 112.98)	95.11 (47.96 to 167.82)	0.024 (0.004 to 0.045)
Oceania	254399.40 (220830.06 to 291921.77)	606910.75 (525939.56 to 695653.55)	5324.19 (4657.24 to 6015.72)	5325.80 (4658.08 to 6017.80)	-0.000 (-0.001 to 0.000)	106819.1 (92868.34 to 121220.99)	251635.57 (218734.17 to 285023.71)	2166.66 (1896.97 to 2442.25)	2167.33 (1897.19 to 2443.04)	-0.000 (-0.000 to 0.000)	1972.04 (1001.92 to 3494.31)	4700.72 (2394.27 to 8347.16)	86.60 (44.25 to 155.41)	40.87 (20.80 to 73.02)	0.003 (0.002 to 0.005)
South Asia	112724579.34 (99435800.11 to 128351644.39)	244459048.03 (216995403.16 to 276666339.48)	13662.32 (12177.79 to 15324.36)	13661.56 (12175.34 to 15313.74)	-0.010 (-0.021 to 0.001)	45304672.74 (39908976.11 to 50385397.14)	96465350.47 (84966662.55 to 107155382.93)	5323.55 (4733.69 to 5897.15)	5324.47 (4735.23 to 5897.01)	-0.003 (-0.010 to 0.004)	866274.87 (437196.18 to 1535860.54)	1875347.47 (946467.34 to 3330656.46)	94.69 (47.54 to 167.51)	104.28 (52.71 to 185.20)	0.001 (-0.011 to 0.012)
Southeast Asia	20320413.58 (17692749.52 to 23297618.83)	40428938.80 (35035890.29 to 45983577.44)	5495.07 (4810.98 to 6211.31)	5493.35 (4809.00 to 6212.23)	-0.002 (-0.002 to -0.002)	8438772.09 (7357716.71 to 9560854.17)	16344888.87 (14269226.13 to 18517056.73)	2223.19 (1956.69 to 2512.38)	2222.39 (1955.85 to 2511.31)	-0.002 (-0.003 to -0.002)	157800.10 (79765.03 to 280834.24)	312709.54 (156956.57 to 567268.69)	82.08 (41.32 to 146.78)	42.37 (21.29 to 76.29)	0.007 (0.006 to 0.009)
Southern Latin America	6517108.91 (5706866.90 to 7306985.37)	10564558.50 (9283510.54 to 11772718.64)	13658.09 (11963.22 to 15269.66)	13654.53 (11959.83 to 15264.82)	-0.140 (-0.192 to -0.088)	2392029.97 (2121244.0 to 2651093.87)	3816331.84 (3395847.19 to 4238885.12)	4986.72 (4419.15 to 5529.91)	4985.6 (4418.34 to 5528.66)	-0.080 (-0.110 to -0.050)	50244.81 (25491.07 to 88674.75)	81068.49 (41091.79 to 143141.64)	126.73 (64.01 to 224.19)	105.04 (53.17 to 186.43)	-0.141 (-0.193 to -0.088)
Southern Sub-Saharan Africa	4532148.33 (3978928.74 to 5151366.71)	8859981.62 (7748482.11 to 10077770.44)	11792.39 (10434.48 to 13212.95)	11804.55 (10447.92 to 13226.90)	0.003 (0.001 to 0.005)	1854646.15 (1624068.29 to 2067573.02)	3541989.8 (3089189.06 to 3975059.93)	4660.05 (4105.04 to 5187.63)	4663.54 (4108.83 to 5192.32)	0.002 (0.001 to 0.004)	34942.14 (17773.14 to 62044.04)	67673.73 (34309.45 to 121330.47)	88.48 (44.78 to 159.00)	89.67 (45.30 to 160.39)	-0.019 (-0.021 to -0.017)
Tropical Latin America	21565372.45 (19158540.23 to 24324205.78)	42699176.91 (37847552.71 to 47252480.46)	16769.60 (15002.03 to 18631.95)	16681.34 (14832.41 to 18433.23)	-0.093 (-0.122 to -0.064)	8310404.18 (7382342.68 to 9188869.79)	15834153.18 (14081470.84 to 17386189.99)	6270.12 (5623.81 to 6884.86)	6248.12 (5567.61 to 6874.8)	-0.048 (-0.062 to -0.035)	166145.82 (85285.20 to 295862.42)	326624.96 (165370.23 to 577471.95)	104.05 (52.57 to 184.62)	127.65 (64.69 to 225.33)	-0.088 (-0.115 to -0.061)
Western Europe	38418286.60 (33905722.01 to 42601095.67)	48522835.84 (42849078.65 to 54435997.43)	8233.13 (7253.55 to 9245.33)	8222.18 (7208.31 to 9249.61)	0.011 (0.002 to 0.020)	15173305.39 (13359262.53 to 16904747.62)	18917642.47 (16679273.72 to 21114806.35)	3297.99 (2874.87 to 3680.35)	3296.77 (2878.87 to 3692.37)	0.014 (0.004 to 0.024)	294227.10 (147919.11 to 519155.64)	369683.33 (185203.70 to 653462.38)	88.83 (44.87 to 159.65)	63.30 (31.76 to 112.67)	0.015 (0.005 to 0.024)
Western Sub-Saharan Africa	14811863.39 (12971587.25 to 16947241.12)	37963848.54 (33123174.88 to 43714343.95)	11622.96 (10248.90 to 13061.09)	11640.17 (10258.20 to 13083.01)	0.005 (0.005 to 0.006)	6075830.17 (5311324.2 to 6771689.58)	15640391.34 (13609464.02 to 17514451.47)	4595.96 (4043.06 to 5115.15)	4601.02 (4045.23 to 5122.3)	0.004 (0.003 to 0.004)	114053.25 (58087.02 to 203061.00)	293875.76 (149414.37 to 524437.57)	90.26 (45.53 to 161.60)	89.30 (45.08 to 160.52)	0.023 (0.021 to 0.026)
