# Supplementary material for: Global, regional, and national burden of gastroesophageal reflux disease (1990–2021): age-period-cohort analysis and Bayesian projections
Source: Front Public Health. 2025 Jul 9;13:1576527. doi: 10.3389/fpubh.2025.1576527 (PMC12283765; doi:10.3389/fpubh.2025.1576527)
Supplement: SUPPLEMENTARY TABLE 2 — Incidence of GERD in 1990 and 2021 across global, five SDI regions, and 21 GBD regions, with the EAPC from 1990 to 2021. [file Table_2.xlsx]

## Sheet: Table 1
	All-age cases (95% UI)		Age-standardised prevalence per 100 000 population (95% UI)		EAPC (95% CI) 1990-2021
location	1990	2021	1990	2021
Global	450765454.69 (397478515.38 to 511638409.85)	825603654.11 (732989499.88 to 925555127.88)	9516.49 (8427.33 to 10664.72)	9838.60 (8732.46 to 11056.05)	0.076 (0.035 to 0.117)
SDI
Low SDI	40756198.71 (35858366.27 to 46662089.50)	96970987.20 (85122154.68 to 111319921.83)	12301.93 (10923.72 to 13752.96)	12261.34 (10889.35 to 13711.04)	-0.008 (-0.010 to -0.005)
Low-middle SDI	107823563.56 (95386761.99 to 122669881.87)	223640427.34 (198450231.05 to 253280672.97)	12526.50 (11151.33 to 14013.04)	12563.56 (11184.77 to 14064.75)	-0.002 (-0.015 to 0.010)
Middle SDI	124042191.97 (108873698.26 to 141290274.85)	252457133.76 (223782410.73 to 282932217.10)	8528.06 (7566.43 to 9556.85)	9314.67 (8280.55 to 10467.81)	0.272 (0.244 to 0.300)
High-middle SDI	90575890.68 (79428771.23 to 102076033.12)	131003975.07 (115415492.44 to 146131971.90)	8413.25 (7392.13 to 9436.87)	7968.92 (7053.35 to 8914.06)	-0.245 (-0.327 to -0.163)
High SDI	87040987.10 (76439202.58 to 97176617.53)	120765088.77 (106344887.85 to 134868183.27)	8639.91 (7584.02 to 9703.44)	8379.95 (7363.75 to 9424.80)	-0.186 (-0.275 to -0.098)
Region
Andean Latin America	4806203.70 (4241223.51 to 5407619.34)	10891746.50 (9601460.37 to 12223517.60)	16409.79 (14499.06 to 18314.03)	16405.98 (14495.47 to 18306.62)	-0.001 (-0.001 to -0.001)
Australasia	1960613.43 (1717239.27 to 2200757.82)	3398336.11 (2997307.44 to 3825173.57)	8779.29 (7656.61 to 9846.20)	8777.72 (7654.99 to 9845.29)	0.025 (-0.115 to 0.165)
Caribbean	5131526.18 (4538133.50 to 5746829.60)	8405596.17 (7431550.85 to 9365567.27)	16412.31 (14502.11 to 18315.67)	16408.86 (14498.52 to 18308.49)	-0.001 (-0.001 to -0.001)
Central Asia	6226354.97 (5414310.73 to 7077815.96)	10393680.55 (9031140.30 to 11782472.78)	10880.72 (9507.41 to 12199.25)	10865.69 (9494.59 to 12187.79)	-0.004 (-0.004 to -0.004)
Central Europe	15476639.90 (13627518.06 to 17338174.36)	17487422.12 (15431232.85 to 19362916.57)	11102.53 (9781.19 to 12450.17)	11189.98 (9850.75 to 12545.83)	0.029 (0.028 to 0.031)
Central Latin America	20572735.00 (18206803.55 to 23126087.61)	43556882.36 (38559082.78 to 48562213.75)	16420.77 (14563.53 to 18283.32)	16429.42 (14570.23 to 18291.39)	0.002 (0.001 to 0.002)
Central Sub-Saharan Africa	4040853.06 (3501790.67 to 4645781.02)	10684957.29 (9257616.31 to 12353076.90)	11406.01 (10040.17 to 12841.34)	11403.42 (10039.70 to 12828.08)	-0.001 (-0.002 to -0.001)
East Asia	52564012.55 (45736394.44 to 60315334.53)	84447601.29 (73524441.41 to 95427845.72)	4572.35 (3982.87 to 5188.54)	4554.18 (3961.91 to 5170.75)	-0.082 (-0.216 to 0.053)
Eastern Europe	30045170.44 (26367037.45 to 33738818.98)	31647395.88 (27779943.40 to 35404695.89)	11623.88 (10182.52 to 13060.68)	11593.98 (10161.10 to 13024.27)	-0.188 (-0.301 to -0.074)
Eastern Sub-Saharan Africa	13648432.59 (11904901.16 to 15652630.20)	33681826.59 (29396705.35 to 38843844.78)	11584.80 (10222.78 to 13043.05)	11595.51 (10229.70 to 13050.55)	0.002 (0.001 to 0.002)
High-income Asia Pacific	12320093.30 (10788472.55 to 13945332.66)	17064185.29 (14999947.39 to 19371777.29)	6215.47 (5439.05 to 7044.02)	6295.18 (5512.72 to 7133.68)	0.192 (0.085 to 0.300)
High-income North America	34065272.42 (29673615.51 to 38152668.12)	45181084.85 (39753843.46 to 50717140.77)	10691.09 (9279.78 to 12055.62)	9595.09 (8402.41 to 10842.16)	-0.627 (-0.832 to -0.420)
North Africa and Middle East	30763375.15 (26969036.11 to 35118971.17)	74657640.12 (66067413.58 to 84430574.62)	12322.04 (10870.21 to 13854.19)	12411.31 (11066.28 to 13825.27)	0.031 (0.010 to 0.052)
Oceania	254399.40 (220830.06 to 291921.77)	606910.75 (525939.56 to 695653.55)	5324.19 (4657.24 to 6015.72)	5325.80 (4658.08 to 6017.80)	-0.000 (-0.001 to 0.000)
South Asia	112724579.34 (99435800.11 to 128351644.39)	244459048.03 (216995403.16 to 276666339.48)	13662.32 (12177.79 to 15324.36)	13661.56 (12175.34 to 15313.74)	-0.010 (-0.021 to 0.001)
Southeast Asia	20320413.58 (17692749.52 to 23297618.83)	40428938.80 (35035890.29 to 45983577.44)	5495.07 (4810.98 to 6211.31)	5493.35 (4809.00 to 6212.23)	-0.002 (-0.002 to -0.002)
Southern Latin America	6517108.91 (5706866.90 to 7306985.37)	10564558.50 (9283510.54 to 11772718.64)	13658.09 (11963.22 to 15269.66)	13654.53 (11959.83 to 15264.82)	-0.140 (-0.192 to -0.088)
Southern Sub-Saharan Africa	4532148.33 (3978928.74 to 5151366.71)	8859981.62 (7748482.11 to 10077770.44)	11792.39 (10434.48 to 13212.95)	11804.55 (10447.92 to 13226.90)	0.003 (0.001 to 0.005)
Tropical Latin America	21565372.45 (19158540.23 to 24324205.78)	42699176.91 (37847552.71 to 47252480.46)	16769.60 (15002.03 to 18631.95)	16681.34 (14832.41 to 18433.23)	-0.093 (-0.122 to -0.064)
Western Europe	38418286.60 (33905722.01 to 42601095.67)	48522835.84 (42849078.65 to 54435997.43)	8233.13 (7253.55 to 9245.33)	8222.18 (7208.31 to 9249.61)	0.011 (0.002 to 0.020)
Western Sub-Saharan Africa	14811863.39 (12971587.25 to 16947241.12)	37963848.54 (33123174.88 to 43714343.95)	11622.96 (10248.90 to 13061.09)	11640.17 (10258.20 to 13083.01)	0.005 (0.005 to 0.006)
