# Supplementary material for: Global, regional, and national burden of gastroesophageal reflux disease (1990–2021): age-period-cohort analysis and Bayesian projections
Source: Front Public Health. 2025 Jul 9;13:1576527. doi: 10.3389/fpubh.2025.1576527 (PMC12283765; doi:10.3389/fpubh.2025.1576527)
Supplement: SUPPLEMENTARY TABLE 3 — YLDs due to GERD in 1990 and 2021 across global, five SDI regions, and 21 GBD regions, with the EAPC from 1990 to 2021. [file Table_3.xlsx]

## Sheet: Supplementary Table 2
	All-age cases (95% UI)		Age-standardised incidence per 100 000 population (95% UI)		EAPC (95% CI) 1990-2021
location	1990	2021	1990	2021
Global	180018233.37 (158660995.15 to 199950073.37)	324139599.3 (287693228.7 to 358912516)	3739.86 (3314.20 to 4142.33)	3881.86 (3445.56 to 4299.95)	0.097 (0.061 to 0.132)
SDI
Low SDI	16607901.75 (14551684.7 to 18469681.04)	39536248.57 (34516600.96 to 44014348.38)	4829.002513 (4287.062419 to 5342.744925)	4809.962512 (4268.663825 to 5318.3446)	-0.010 (-0.012 to -0.007)
Low-middle SDI	43396197.56 (38366263.24 to 48127012.67)	43396197.56 (38366263.24 to 48127012.67)	4882.264138 (4352.479012 to 5408.162815)	4894.018722 (4362.317361 to 5416.808182)	0.004 (-0.004 to 0.012)
Middle SDI	50019121.85 (43995351.08 to 55575248.45)	98388205.58 (87127604.58 to 108930034.4)	3345.955228 (2974.027994 to 3704.326979)	3660.464816 (3252.073951 to 4047.064356)	0.281 (0.256 to 0.307)
High-middle SDI	35652655.2 (31443953.74 to 39686082.38)	50357993.28 (44527625.01 to 55976704.96)	3293.700182 (2900.964086 to 3661.820797)	3130.059174 (2771.29221 to 3484.45477)	-0.226 (-0.301 to -0.151)
High SDI	34136778.55 (29922480.92 to 38124823.62)	47166281.07 (41524019.23 to 52774700.94)	3418.567016 (2986.044525 to 3815.08339)	3353.312762 (2926.719193 to 3742.912588)	-0.132 (-0.205 to -0.059)
Region
Andean Latin America	1856762.99 (1650176.58 to 2070989.0)	4072657.76 (3613213.53 to 4506116.09)	6101.73 (5438.31 to 6737.72)	6099.59 (5437.15 to 6734.2)	-0.001 (-0.001 to -0.001)
Australasia	787266.71 (687934.36 to 883727.64)	1346855.74 (1182680.16 to 1504797.01)	3542.28 (3088.2 to 3979.31)	3542.46 (3088.47 to 3978.8)	0.019 (-0.079 to 0.117)
Caribbean	1953701.51 (1738949.35 to 2170054.33)	3106454.76 (2776439.49 to 3417854.66)	6102.11 (5438.55 to 6738.49)	6100.63 (5437.95 to 6736.16)	-0.001 (-0.001 to -0.001)
Central Asia	2523218.65 (2213209.3 to 2814204.36)	4133538.7 (3613385.38 to 4611899.13)	4321.79 (3813.97 to 4806.07)	4317.35 (3809.52 to 4802.35)	-0.003 (-0.003 to -0.002)
Central Europe	6033314.27 (5312670.75 to 6702640.36)	6664588.56 (5925379.49 to 7384056.31)	4363.7 (3842.38 to 4832.61)	4392.32 (3870.96 to 4864.31)	0.024 (0.023 to 0.025)
Central Latin America	8047123.2 (7150120.91 to 8954727.72)	16350512.69 (14578247.13 to 17895434.39)	6161.54 (5503.87 to 6741.05)	6162.98 (5505.46 to 6740.47)	0.000 (-0.000 to 0.001)
Central Sub-Saharan Africa	1665153.02 (1454925.74 to 1868796.15)	4396283.33 (3812333.81 to 4954038.85)	4509.51 (3952.88 to 5031.98)	4508.19 (3950.9 to 5033.91)	-0.001 (-0.002 to -0.001)
East Asia	21657883.9 (18719586.44 to 24587864.72)	33637020.03 (28943253.6 to 38112786.07)	1856.21 (1621.35 to 2093.92)	1849.87 (1609.66 to 2090.47)	-0.076 (-0.199 to 0.046)
Eastern Europe	11747714.1 (10345127.65 to 13074504.5)	12175725.11 (10796381.67 to 13579954.01)	4590.71 (4043.55 to 5114.67)	4580.24 (4035.48 to 5100.44)	-0.154 (-0.249 to -0.060)
Eastern Sub-Saharan Africa	5643894.08 (4932893.23 to 6306155.03)	13906524.56 (12066920.9 to 15614112.53)	4580.06 (4025.35 to 5095.97)	4583.75 (4027.78 to 5100.72)	0.001 (0.001 to 0.002)
High-income Asia Pacific	5029062.17 (4403132.72 to 5630395.24)	6777190.14 (5987675.54 to 7610830.24)	2550.17 (2231.67 to 2860.11)	2580.33 (2258.22 to 2887.89)	0.159 (0.073 to 0.245)
High-income North America	12982927.83 (11377720.82 to 14443654.61)	17494199.05 (15416218.08 to 19443438.21)	4111.1 (3588.35 to 4566.76)	3794.49 (3313.53 to 4242.52)	-0.483 (-0.653 to -0.313)
North Africa and Middle East	12433731.15 (10918819.08 to 13870452.16)	29265665.36 (25678681.28 to 32620732.47)	4819.92 (4253.79 to 5357.61)	4836.65 (4293.67 to 5351.47)	0.011 (-0.003 to 0.025)
Oceania	106819.1 (92868.34 to 121220.99)	251635.57 (218734.17 to 285023.71)	2166.66 (1896.97 to 2442.25)	2167.33 (1897.19 to 2443.04)	-0.000 (-0.000 to 0.000)
South Asia	45304672.74 (39908976.11 to 50385397.14)	96465350.47 (84966662.55 to 107155382.93)	5323.55 (4733.69 to 5897.15)	5324.47 (4735.23 to 5897.01)	-0.003 (-0.010 to 0.004)
Southeast Asia	8438772.09 (7357716.71 to 9560854.17)	16344888.87 (14269226.13 to 18517056.73)	2223.19 (1956.69 to 2512.38)	2222.39 (1955.85 to 2511.31)	-0.002 (-0.003 to -0.002)
Southern Latin America	2392029.97 (2121244.0 to 2651093.87)	3816331.84 (3395847.19 to 4238885.12)	4986.72 (4419.15 to 5529.91)	4985.6 (4418.34 to 5528.66)	-0.080 (-0.110 to -0.050)
Southern Sub-Saharan Africa	1854646.15 (1624068.29 to 2067573.02)	3541989.8 (3089189.06 to 3975059.93)	4660.05 (4105.04 to 5187.63)	4663.54 (4108.83 to 5192.32)	0.002 (0.001 to 0.004)
Tropical Latin America	8310404.18 (7382342.68 to 9188869.79)	15834153.18 (14081470.84 to 17386189.99)	6270.12 (5623.81 to 6884.86)	6248.12 (5567.61 to 6874.8)	-0.048 (-0.062 to -0.035)
Western Europe	15173305.39 (13359262.53 to 16904747.62)	18917642.47 (16679273.72 to 21114806.35)	3297.99 (2874.87 to 3680.35)	3296.77 (2878.87 to 3692.37)	0.014 (0.004 to 0.024)
Western Sub-Saharan Africa	6075830.17 (5311324.2 to 6771689.58)	15640391.34 (13609464.02 to 17514451.47)	4595.96 (4043.06 to 5115.15)	4601.02 (4045.23 to 5122.3)	0.004 (0.003 to 0.004)
