# Supplementary material for: Global, regional, and national burden of gastroesophageal reflux disease (1990–2021): age-period-cohort analysis and Bayesian projections
Source: Front Public Health. 2025 Jul 9;13:1576527. doi: 10.3389/fpubh.2025.1576527 (PMC12283765; doi:10.3389/fpubh.2025.1576527)
Supplement: SUPPLEMENTARY TABLE 4 — Prevalence of GERD in 1990 and 2021 across 204 countries and territories, with the EAPC from 1990 to 2021. [file Table_4.xlsx]

## Sheet: Supplementary Table 4
	All-age cases (95% UI)		Age-standardised YLDs per 100 000 population (95% UI)		EAPC (95% CI) 1990-2021
location	1990	2021	1990	2021
Global	3472702.58 (1752692.84 to 6128627.19)	6336162.70 (11241352.50 to 3189793.94)	73.01 (36.75 to 129.66)	75.56 (38.05 to 133.87)	0.083(0.043 to 0.123)
SDI
Low SDI	313170.23 (158640.01 to 552442.67)	748244.48 (378515.25 to 1323334.99)	93.72 (47.37 to 166.76)	93.73 (47.36 to 166.86)	0.009(0.006 to 0.013)
Low-middle SDI	829855.41 (419541.26 to 1471666.22)	1718835.43 (864434.02 to 3039007.72)	95.63 (48.12 to 169.56)	96.06 (48.29 to 169.97)	0.007(-0.006 to 0.019)
Middle SDI	960429.52 (486151.54 to 1705950.47)	1940951.33 (974677.90 to 3452926.61)	65.54 (32.98 to 116.41)	71.61 (36.01 to 126.92)	0.275(0.248 to 0.303)
High-middle SDI	697106.38 (352828.17 to 1237087.21)	1003165.10 (503937.25 to 1782283.89)	64.60 (32.61 to 114.71)	61.33 (31.01 to 108.81)	-0.233(-0.315 to -0.152)
High SDI	668088.06 (336434.66 to 1193738.35)	919090.78 (462214.16 to 1632390.94)	66.45 (33.49 to 119.01)	64.36 (32.49 to 114.95)	-0.188(-0.276 to -0.101)
Region
Andean Latin America	37339.36 (18866.02 to 66400.60)	84213.21 (42562.03 to 149397.34)	35.35 (17.72 to 62.91)	126.58 (64.01 to 223.80)	0.000(-0.002 to 0.002)
Australasia	15019.22 (7508.73 to 26634.16)	25916.06 (12978.00 to 45738.42)	42.32 (21.28 to 76.15)	67.44 (33.81 to 119.43)	0.026(-0.115 to 0.168)
Caribbean	39715.78 (20191.57 to 70317.33)	64630.36 (32801.12 to 114011.36)	67.32 (33.70 to 119.49)	126.30 (63.98 to 223.15)	-0.005(-0.006 to -0.003)
Central Asia	48180.51 (24506.35 to 84987.14)	80296.33 (40643.51 to 142347.72)	83.82 (42.39 to 148.06)	83.68 (42.19 to 147.61)	-0.000(-0.002 to 0.001)
Central Europe	118476.39 (59909.37 to 210193.63)	133153.32 (66619.30 to 235606.57)	48.04 (23.99 to 86.70)	86.05 (43.35 to 152.64)	0.042(0.040 to 0.045)
Central Latin America	159476.41 (80804.43 to 282895.63)	335462.01 (169810.07 to 591600.70)	105.22 (53.30 to 185.75)	126.40 (64.00 to 222.56)	0.002(-0.000 to 0.004)
Central Sub-Saharan Africa	30956.67 (15875.10 to 54937.97)	82407.80 (42004.45 to 146606.31)	85.14 (42.99 to 150.92)	87.09 (44.24 to 156.90)	0.023(0.020 to 0.026)
East Asia	408903.68 (207380.23 to 721067.69)	650318.92 (323834.58 to 1159390.19)	88.93 (44.84 to 157.05)	35.22 (17.68 to 62.55)	-0.080(-0.212 to 0.053)
Eastern Europe	229392.22 (116294.49 to 404122.78)	240365.17 (121615.44 to 426742.09)	128.31 (65.28 to 226.86)	88.73 (44.67 to 156.85)	-0.176(-0.288 to -0.064)
Eastern Sub-Saharan Africa	105181.65 (53709.03 to 187068.13)	260625.45 (132632.91 to 465543.27)	126.32 (64.09 to 222.42)	88.84 (44.90 to 159.47)	0.022(0.019 to 0.025)
High-income Asia Pacific	95194.03 (47498.16 to 171609.90)	130351.54 (64866.93 to 234919.42)	126.60 (64.09 to 223.80)	48.72 (24.42 to 88.16)	0.199(0.091 to 0.307)
High-income North America	261040.75 (131505.59 to 464737.92)	341552.31 (174664.28 to 610200.75)	40.85 (20.78 to 73.58)	73.21 (37.26 to 131.48)	-0.644(-0.847 to -0.440)
North Africa and Middle East	238165.78 (119570.20 to 420995.21)	575185.22 (290196.61 to 1016801.27)	63.34 (31.88 to 112.98)	95.11 (47.96 to 167.82)	0.024(0.004 to 0.045)
Oceania	1972.04 (1001.92 to 3494.31)	4700.72 (2394.27 to 8347.16)	86.60 (44.25 to 155.41)	40.87 (20.80 to 73.02)	0.003(0.002 to 0.005)
South Asia	866274.87 (437196.18 to 1535860.54)	1875347.47 (946467.34 to 3330656.46)	94.69 (47.54 to 167.51)	104.28 (52.71 to 185.20)	0.001(-0.011 to 0.012)
Southeast Asia	157800.10 (79765.03 to 280834.24)	312709.54 (156956.57 to 567268.69)	82.08 (41.32 to 146.78)	42.37 (21.29 to 76.29)	0.007(0.006 to 0.009)
Southern Latin America	50244.81 (25491.07 to 88674.75)	81068.49 (41091.79 to 143141.64)	126.73 (64.01 to 224.19)	105.04 (53.17 to 186.43)	-0.141(-0.193 to -0.088)
Southern Sub-Saharan Africa	34942.14 (17773.14 to 62044.04)	67673.73 (34309.45 to 121330.47)	88.48 (44.78 to 159.00)	89.67 (45.30 to 160.39)	-0.019(-0.021 to -0.017)
Tropical Latin America	166145.82 (85285.20 to 295862.42)	326624.96 (165370.23 to 577471.95)	104.05 (52.57 to 184.62)	127.65 (64.69 to 225.33)	-0.088(-0.115 to -0.061)
Western Europe	294227.10 (147919.11 to 519155.64)	369683.33 (185203.70 to 653462.38)	88.83 (44.87 to 159.65)	63.30 (31.76 to 112.67)	0.015(0.005 to 0.024)
Western Sub-Saharan Africa	114053.25 (58087.02 to 203061.00)	293875.76 (149414.37 to 524437.57)	90.26 (45.53 to 161.60)	89.30 (45.08 to 160.52)	0.023(0.021 to 0.026)
