# Supplementary material for: Global, regional, and national burden of gastroesophageal reflux disease (1990–2021): age-period-cohort analysis and Bayesian projections
Source: Front Public Health. 2025 Jul 9;13:1576527. doi: 10.3389/fpubh.2025.1576527 (PMC12283765; doi:10.3389/fpubh.2025.1576527)
Supplement: SUPPLEMENTARY TABLE 5 — Incidence of GERD in 1990 and 2021 across 204 countries and territories, with the EAPC from 1990 to 2021. [file Table_5.xlsx]

## Sheet: Supplementary Table 1
	All-age cases (95% UI)		Age-standardised prevalence per 100 000 population (95% UI)		EAPC (95% CI) 1990-2021
location	1990	2021	1990	2021
American Samoa	1948.98 (1690.46 to 2237.05)	2647.97 (2290.88 to 2982.11)	5327.27 (4659.52 to 6015.15)	5329.43 (4661.68 to 6020.83)	0.003(0.001 to 0.004)
Antigua and Barbuda	9247.71 (8176.00 to 10370.75)	17300.13 (15281.85 to 19332.48)	16426.87 (14521.17 to 18324.71)	16414.79 (14504.36 to 18317.06)	-0.003(-0.005 to -0.002)
Arab Republic of Egypt	5135456.19 (4477045.50 to 5882938.07)	11122152.63 (9658644.52 to 12692858.92)	12177.16 (10679.08 to 13693.61)	12145.83 (10648.51 to 13655.36)	-0.009(-0.010 to -0.009)
Argentine Republic	4379533.20 (3839978.42 to 4892156.13)	6944110.90 (6096224.54 to 7743387.08)	13657.10 (11962.11 to 15267.56)	13655.83 (11961.28 to 15267.16)	-0.210(-0.288 to -0.131)
Australia	1597066.07 (1394832.34 to 1799072.79)	2771677.96 (2435023.60 to 3124519.24)	8570.64 (7445.85 to 9651.56)	8570.52 (7446.01 to 9647.78)	0.030(-0.144 to 0.204)
Barbados	43460.92 (38513.57 to 48481.65)	62513.24 (55629.34 to 68942.27)	16426.28 (14522.16 to 18319.45)	16417.62 (14510.51 to 18315.95)	-0.001(-0.001 to -0.001)
Belize	21204.30 (18761.83 to 23922.42)	66178.25 (58246.68 to 74265.20)	16391.83 (14474.87 to 18296.89)	16406.49 (14492.66 to 18314.62)	0.003(0.003 to 0.003)
Bermuda	11195.65 (9890.42 to 12554.65)	14233.60 (12692.78 to 15675.90)	16418.60 (14511.12 to 18312.26)	16411.30 (14502.71 to 18307.62)	-0.001(-0.002 to -0.001)
Bolivarian Republic of Venezuela	2442443.50 (2147031.79 to 2752832.89)	4772995.86 (4226871.39 to 5318030.81)	16410.10 (14500.20 to 18310.89)	16427.32 (14523.06 to 18329.48)	0.000(-0.000 to 0.001)
Bosnia and Herzegovina	471640.71 (409670.19 to 536066.98)	450478.81 (397700.43 to 503640.22)	10039.17 (8788.93 to 11288.90)	10030.09 (8779.67 to 11282.56)	-0.003(-0.003 to -0.003)
Brunei Darussalam	12927.16 (11121.66 to 15033.14)	30829.30 (26739.14 to 35480.96)	6312.89 (5552.35 to 7115.02)	6310.10 (5546.71 to 7114.44)	-0.002(-0.003 to -0.002)
Burkina Faso	672494.63 (587007.51 to 768407.21)	1688085.08 (1470673.98 to 1949399.03)	11423.68 (10050.50 to 12851.08)	11413.23 (10044.25 to 12843.27)	-0.004(-0.004 to -0.003)
Canada	2277982.11 (1993975.58 to 2581762.31)	3595735.99 (3164402.14 to 4071900.39)	7306.26 (6406.61 to 8300.35)	7302.83 (6402.90 to 8300.03)	0.028(0.017 to 0.039)
Central African Republic	207246.09 (179707.66 to 238539.69)	437801.78 (378644.20 to 505635.00)	11412.95 (10046.88 to 12839.47)	11414.58 (10047.39 to 12832.64)	-0.000(-0.002 to 0.001)
Commonwealth of Dominica	10180.98 (9025.35 to 11399.07)	12559.87 (11104.02 to 13970.03)	16416.32 (14512.67 to 18316.46)	16393.52 (14474.82 to 18299.62)	-0.004(-0.005 to -0.004)
Commonwealth of the Bahamas	37259.20 (32807.55 to 41919.82)	71441.02 (63087.98 to 80127.50)	16422.70 (14515.91 to 18317.09)	16422.00 (14515.22 to 18318.63)	-0.000(-0.000 to -0.000)
Cook Islands	846.71 (736.90 to 962.84)	1112.50 (973.19 to 1252.31)	5319.02 (4652.39 to 6010.60)	5347.18 (4675.93 to 6036.29)	0.020(0.019 to 0.022)
Czech Republic	1200912.26 (1056908.69 to 1341194.08)	1456752.05 (1281334.62 to 1623466.05)	10039.68 (8787.64 to 11291.82)	10023.87 (8773.26 to 11275.29)	-0.005(-0.006 to -0.005)
Democratic People's Republic of Korea	925058.97 (806649.54 to 1054075.44)	1466504.99 (1282593.82 to 1656015.42)	4699.73 (4132.49 to 5330.99)	4672.05 (4103.02 to 5297.65)	-0.021(-0.022 to -0.020)
Democratic Republic of Sao Tome and Principe	8943.51 (7856.60 to 10126.76)	19659.40 (17095.12 to 22707.79)	11410.56 (10045.99 to 12833.34)	11391.00 (10028.14 to 12824.01)	-0.007(-0.008 to -0.006)
Democratic Republic of the Congo	2782972.82 (2412089.02 to 3197652.00)	7086169.84 (6138888.79 to 8187998.22)	11410.36 (10043.27 to 12846.81)	11397.86 (10035.79 to 12823.24)	-0.005(-0.005 to -0.004)
Democratic Republic of Timor-Leste	29207.29 (25285.83 to 33683.18)	58475.79 (50986.22 to 66687.07)	5326.80 (4659.59 to 6018.30)	5334.72 (4665.75 to 6023.62)	0.005(0.004 to 0.006)
Democratic Socialist Republic of Sri Lanka	802059.51 (696516.04 to 917409.74)	1335895.05 (1164893.17 to 1504283.64)	5333.02 (4664.46 to 6025.72)	5353.68 (4682.11 to 6044.47)	0.013(0.012 to 0.014)
Dominican Republic	911964.64 (804339.50 to 1028320.03)	1827927.96 (1610688.34 to 2053023.78)	16414.50 (14503.53 to 18320.86)	16399.77 (14486.83 to 18301.10)	-0.004(-0.005 to -0.004)
Eastern Republic of Uruguay	456654.94 (402715.49 to 508286.28)	559364.18 (494275.96 to 620296.82)	13658.53 (11963.66 to 15270.44)	13660.84 (11965.74 to 15273.69)	0.001(0.001 to 0.001)
Federal Democratic Republic of Ethiopia	3692570.05 (3240295.94 to 4211084.00)	8884374.82 (7757494.91 to 10159565.20)	11887.29 (10527.50 to 13336.62)	11882.65 (10526.97 to 13324.40)	0.000(-0.001 to 0.001)
Federal Democratic Republic of Nepal	1811837.02 (1601610.31 to 2085042.42)	3781028.32 (3347343.94 to 4306183.49)	13241.31 (11734.79 to 14899.27)	13280.12 (11775.69 to 14960.53)	0.010(0.009 to 0.012)
Federal Republic of Germany	7498282.74 (6582590.14 to 8393404.81)	8859125.68 (7747216.12 to 10049855.56)	7371.52 (6472.06 to 8286.95)	7460.26 (6508.73 to 8418.09)	0.057(0.038 to 0.076)
Federal Republic of Nigeria	7325802.41 (6449945.99 to 8311061.14)	18108788.37 (15864914.90 to 20687031.60)	11850.72 (10491.99 to 13299.30)	11914.01 (10548.72 to 13346.56)	0.019(0.017 to 0.020)
Federal Republic of Somalia	540682.92 (469361.18 to 632685.35)	1452866.08 (1255629.34 to 1686006.82)	11395.08 (10030.22 to 12829.69)	11412.18 (10046.68 to 12834.14)	0.003(0.002 to 0.004)
Federated States of Micronesia	3778.65 (3309.07 to 4332.30)	5047.01 (4378.99 to 5744.05)	5332.06 (4664.14 to 6023.40)	5338.23 (4671.18 to 6029.54)	0.003(0.001 to 0.005)
Federative Republic of Brazil	21052953.74 (18709387.24 to 23752870.57)	41521002.28 (36833897.83 to 45958743.25)	16769.33 (15002.28 to 18634.88)	16678.10 (14840.12 to 18432.84)	-0.095(-0.125 to -0.066)
French Republic	4683195.73 (4127687.30 to 5278441.78)	5979464.81 (5249140.74 to 6718697.44)	6919.13 (6063.43 to 7817.76)	6918.88 (6062.74 to 7815.19)	0.121(-0.092 to 0.334)
Gabonese Republic	81690.12 (71596.52 to 92899.19)	170349.54 (148566.78 to 195665.80)	11399.15 (10036.98 to 12836.16)	11408.30 (10042.11 to 12834.29)	0.002(0.001 to 0.003)
Georgia	650319.24 (566853.01 to 730147.35)	490893.66 (430274.65 to 545442.52)	10889.73 (9519.94 to 12210.08)	10871.02 (9495.99 to 12193.01)	-0.005(-0.005 to -0.005)
Grand Duchy of Luxembourg	37137.48 (32627.01 to 41884.48)	66053.13 (57970.26 to 74566.18)	7861.85 (6919.60 to 8885.46)	7842.12 (6899.94 to 8865.16)	-0.008(-0.009 to -0.008)
Greenland	4547.47 (3954.86 to 5272.35)	5487.98 (4763.70 to 6251.53)	8265.99 (7239.48 to 9396.84)	8264.37 (7248.18 to 9385.98)	-0.003(-0.004 to -0.001)
Grenada	11535.31 (10236.97 to 12901.68)	18783.85 (16613.99 to 21011.54)	16417.21 (14509.58 to 18310.40)	16394.06 (14475.24 to 18297.22)	-0.004(-0.004 to -0.003)
Guam	6484.87 (5619.77 to 7467.44)	9620.75 (8403.08 to 10780.27)	5316.04 (4652.34 to 6007.73)	5334.09 (4665.78 to 6026.57)	0.010(0.007 to 0.013)
Hashemite Kingdom of Jordan	300649.96 (261042.31 to 344459.38)	1381034.20 (1196195.11 to 1575113.28)	12148.48 (10648.86 to 13658.67)	12101.67 (10603.24 to 13609.26)	-0.012(-0.017 to -0.008)
Hellenic Republic	1288666.15 (1118112.00 to 1464954.20)	1468611.79 (1271942.10 to 1669807.88)	10331.90 (8912.46 to 11844.22)	10330.57 (8912.22 to 11842.36)	-0.007(-0.016 to 0.003)
Hungary	1441267.73 (1263140.06 to 1611244.71)	1534914.74 (1354899.83 to 1703434.18)	11603.02 (10187.52 to 13028.90)	11588.24 (10173.02 to 13008.87)	-0.008(-0.011 to -0.006)
Independent State of Papua New Guinea	157489.59 (136730.84 to 180744.73)	443577.20 (383417.55 to 509705.45)	5321.81 (4655.48 to 6013.13)	5320.46 (4653.50 to 6013.08)	-0.002(-0.003 to -0.002)
Independent State of Samoa	6325.47 (5523.35 to 7214.09)	9354.92 (8140.10 to 10610.78)	5329.32 (4661.27 to 6022.07)	5329.33 (4661.16 to 6018.99)	0.000(-0.000 to 0.000)
Ireland	288742.77 (254844.26 to 325324.24)	476931.78 (418618.63 to 537707.06)	7855.56 (6913.81 to 8879.15)	7857.02 (6916.11 to 8881.15)	0.000(-0.001 to 0.001)
Islamic Republic of Afghanistan	875701.38 (770328.76 to 985502.22)	2475080.14 (2157116.78 to 2839828.57)	12280.76 (10777.88 to 13830.31)	12238.70 (10733.73 to 13756.46)	-0.012(-0.014 to -0.011)
Islamic Republic of Iran	4507159.59 (3936182.66 to 5145042.02)	10914928.69 (9411559.99 to 12425971.15)	11571.84 (10101.33 to 12993.42)	11593.79 (10129.46 to 13005.07)	-0.038(-0.118 to 0.042)
Islamic Republic of Mauritania	157394.58 (137377.99 to 180256.26)	353638.56 (308166.57 to 405957.03)	11403.20 (10037.39 to 12833.63)	11402.14 (10034.83 to 12840.05)	-0.000(-0.001 to 0.000)
Islamic Republic of Pakistan	10262813.11 (8994366.89 to 11583484.63)	25565780.53 (22284629.55 to 29094039.58)	13597.04 (11965.42 to 15224.68)	13614.60 (11983.96 to 15234.92)	0.004(0.004 to 0.005)
Jamaica	323226.38 (286519.32 to 362603.48)	510721.23 (451495.35 to 571260.93)	16416.31 (14508.53 to 18317.75)	16407.30 (14495.27 to 18310.15)	-0.002(-0.002 to -0.002)
Japan	9220094.79 (8029756.46 to 10433987.95)	11548084.10 (10152156.89 to 13106493.23)	6028.37 (5281.01 to 6825.67)	6058.25 (5306.58 to 6856.53)	0.071(0.017 to 0.125)
Kingdom of Bahrain	53645.07 (45654.55 to 62769.90)	203496.88 (175182.18 to 235013.46)	11979.83 (10482.72 to 13473.05)	11882.33 (10388.26 to 13359.62)	-0.037(-0.042 to -0.031)
Kingdom of Belgium	1026880.87 (905802.72 to 1144266.09)	1273625.54 (1118395.55 to 1430171.76)	8353.13 (7284.30 to 9355.45)	8424.58 (7386.29 to 9527.94)	0.021(0.008 to 0.034)
Kingdom of Bhutan	55393.12 (48651.06 to 63780.13)	100537.15 (88837.12 to 115418.94)	13218.81 (11707.87 to 14885.92)	13219.83 (11709.72 to 14883.40)	-0.000(-0.001 to 0.001)
Kingdom of Cambodia	371766.58 (323137.31 to 424462.92)	855995.30 (743775.54 to 976376.74)	5374.66 (4696.55 to 6062.78)	5360.97 (4690.58 to 6049.97)	-0.008(-0.009 to -0.008)
Kingdom of Denmark	639482.70 (560259.22 to 717049.48)	774929.22 (678193.98 to 866202.18)	10086.43 (8781.67 to 11383.42)	10081.15 (8774.43 to 11376.61)	-0.025(-0.035 to -0.015)
Kingdom of Eswatini	55367.02 (48282.91 to 63785.35)	104507.82 (90781.24 to 120916.94)	11431.77 (10060.22 to 12845.67)	11428.61 (10059.79 to 12840.36)	-0.001(-0.002 to -0.001)
Kingdom of Lesotho	122936.81 (107338.48 to 140324.69)	176534.80 (153485.41 to 202630.34)	11478.57 (10097.15 to 12912.76)	11431.17 (10062.76 to 12842.56)	-0.013(-0.014 to -0.013)
Kingdom of Morocco	2419994.06 (2121219.64 to 2764710.23)	4669091.39 (4082750.13 to 5289339.65)	12212.73 (10713.79 to 13737.74)	12203.05 (10703.97 to 13721.83)	-0.004(-0.006 to -0.001)
Kingdom of Norway	220151.53 (192193.86 to 248480.26)	305305.37 (266048.01 to 347278.97)	4297.78 (3711.47 to 4842.53)	4330.94 (3783.45 to 4956.78)	0.035(0.028 to 0.041)
Kingdom of Saudi Arabia	1381376.71 (1198637.24 to 1593544.31)	4997147.72 (4315402.72 to 5869429.51)	11967.16 (10474.94 to 13454.57)	11972.20 (10481.59 to 13465.94)	0.001(-0.003 to 0.005)
Kingdom of Spain	3165595.11 (2762792.67 to 3560924.93)	4425359.28 (3849941.24 to 5015959.95)	7019.08 (6081.29 to 7971.13)	7007.72 (6070.65 to 7957.11)	0.093(-0.043 to 0.230)
Kingdom of Sweden	724569.32 (634215.09 to 821055.56)	975536.54 (853771.11 to 1106836.42)	6747.67 (5878.23 to 7648.46)	7173.28 (6217.07 to 8151.49)	0.131(0.069 to 0.192)
Kingdom of Thailand	2736106.15 (2371399.03 to 3131525.41)	4698015.25 (4086048.63 to 5314031.99)	5346.69 (4675.54 to 6037.98)	5349.37 (4677.59 to 6040.47)	0.001(0.001 to 0.001)
Kingdom of the Netherlands	995292.20 (874334.79 to 1114579.54)	1295591.29 (1143759.23 to 1459424.47)	5622.70 (4920.09 to 6326.93)	5615.42 (4915.09 to 6320.51)	0.011(0.004 to 0.018)
Kingdom of Tonga	3787.43 (3310.55 to 4306.27)	4776.45 (4174.57 to 5391.21)	5344.08 (4672.68 to 6034.87)	5348.13 (4676.21 to 6038.38)	0.003(0.001 to 0.004)
Kyrgyz Republic	389458.47 (339016.60 to 442117.04)	672942.89 (584700.92 to 766318.90)	10882.72 (9508.72 to 12201.52)	10871.19 (9500.61 to 12193.21)	-0.002(-0.003 to -0.001)
Lao People's Democratic Republic	156080.92 (135744.42 to 177982.91)	354159.04 (306707.70 to 405369.64)	5348.43 (4677.02 to 6040.01)	5338.14 (4668.98 to 6030.72)	-0.006(-0.007 to -0.006)
Lebanese Republic	316428.74 (277385.68 to 358485.28)	748162.19 (653505.41 to 845880.41)	12247.35 (10749.23 to 13775.56)	12239.29 (10736.77 to 13757.66)	-0.002(-0.004 to 0.000)
Malaysia	749527.97 (650724.89 to 860109.48)	1772727.98 (1543450.53 to 2016629.22)	5337.36 (4668.17 to 6028.57)	5326.36 (4660.22 to 6018.73)	-0.008(-0.008 to -0.007)
Mongolia	163568.46 (141638.44 to 185829.73)	339741.32 (293011.23 to 387522.35)	10851.17 (9481.07 to 12170.70)	10874.73 (9501.75 to 12195.21)	0.007(0.007 to 0.007)
Montenegro	65198.71 (56777.01 to 73909.39)	78474.97 (69010.34 to 87647.66)	10036.63 (8786.67 to 11291.82)	10030.28 (8778.32 to 11288.57)	-0.002(-0.002 to -0.002)
New Zealand	363547.37 (316485.65 to 408939.51)	626658.15 (549083.81 to 698507.29)	9838.77 (8538.80 to 11058.97)	9832.93 (8535.18 to 11050.78)	0.012(0.007 to 0.017)
North Macedonia	204306.65 (177981.75 to 231519.04)	287002.50 (250542.47 to 320453.33)	10028.29 (8777.88 to 11282.34)	10018.96 (8769.49 to 11271.11)	-0.004(-0.004 to -0.003)
Northern Mariana Islands	2197.94 (1878.48 to 2586.77)	2874.33 (2463.10 to 3259.80)	5289.55 (4628.07 to 5971.13)	5317.82 (4652.49 to 6009.62)	0.014(0.008 to 0.019)
Palestine	159829.39 (139637.97 to 182117.81)	506805.18 (441512.99 to 581150.64)	12264.63 (10762.67 to 13789.51)	12196.72 (10698.19 to 13710.93)	-0.015(-0.017 to -0.014)
People's Democratic Republic of Algeria	2204112.86 (1929097.10 to 2512472.88)	5310219.99 (4624583.21 to 6056158.39)	12199.48 (10698.56 to 13719.58)	12187.48 (10688.89 to 13704.43)	-0.005(-0.005 to -0.004)
People's Republic of Bangladesh	9375683.21 (8262416.20 to 10612802.91)	21106896.14 (18649595.16 to 23824023.36)	13037.80 (11543.97 to 14649.12)	13149.15 (11637.21 to 14772.76)	-0.149(-0.281 to -0.017)
People's Republic of China	50632181.12 (44030373.19 to 58122909.37)	81327260.27 (70795878.93 to 91949300.71)	4562.63 (3972.15 to 5176.18)	4540.66 (3950.76 to 5156.56)	-0.088(-0.228 to 0.051)
Plurinational State of Bolivia	769423.70 (678561.47 to 865800.72)	1851192.45 (1631212.15 to 2076465.41)	16417.44 (14508.70 to 18318.40)	16405.35 (14494.31 to 18303.42)	-0.003(-0.003 to -0.003)
Portuguese Republic	1071959.46 (919541.82 to 1221919.11)	1365182.18 (1176226.68 to 1550970.07)	9127.64 (7764.75 to 10483.73)	9122.01 (7758.64 to 10477.44)	-0.003(-0.005 to -0.001)
Principality of Andorra	4956.80 (4341.48 to 5657.08)	9438.49 (8194.42 to 10704.91)	7814.76 (6872.06 to 8834.27)	7829.44 (6887.63 to 8851.10)	0.009(0.007 to 0.011)
Principality of Monaco	3419.49 (3007.43 to 3864.04)	4300.99 (3761.69 to 4878.45)	7868.02 (6927.42 to 8892.40)	7859.19 (6916.36 to 8883.56)	-0.002(-0.004 to -0.000)
Puerto Rico	594940.24 (526639.09 to 664055.69)	714459.79 (639739.27 to 784876.09)	16425.97 (14520.74 to 18326.83)	16420.67 (14514.48 to 18317.58)	-0.001(-0.001 to -0.001)
Republic of Albania	187665.74 (162995.29 to 213043.52)	229596.69 (202253.73 to 257788.43)	6735.83 (5891.35 to 7604.27)	6736.77 (5897.20 to 7602.64)	-0.017(-0.029 to -0.006)
Republic of Angola	755622.59 (654365.35 to 873982.20)	2371365.42 (2055921.05 to 2741958.12)	11384.18 (10022.42 to 12822.47)	11420.37 (10052.03 to 12843.52)	0.010(0.010 to 0.011)
Republic of Armenia	349532.14 (303757.73 to 396639.42)	401013.24 (350593.00 to 450668.80)	10874.86 (9505.34 to 12196.02)	10875.24 (9505.44 to 12199.33)	0.000(-0.000 to 0.001)
Republic of Austria	863620.60 (742774.24 to 990451.16)	1106010.13 (943545.53 to 1267332.37)	9080.18 (7733.62 to 10498.95)	9056.23 (7710.53 to 10474.93)	-0.003(-0.006 to 0.000)
Republic of Azerbaijan	685301.69 (593999.73 to 779008.44)	1278545.89 (1106277.78 to 1452317.35)	10883.87 (9515.27 to 12203.87)	10860.78 (9489.45 to 12183.50)	-0.006(-0.007 to -0.006)
Republic of Belarus	1362757.89 (1193094.50 to 1524678.66)	1419137.02 (1240759.54 to 1582667.16)	11534.40 (10149.30 to 12888.27)	11515.81 (10131.52 to 12864.97)	-0.003(-0.004 to -0.002)
Republic of Benin	334800.11 (292329.22 to 385060.40)	999615.92 (870841.51 to 1154104.61)	11420.33 (10048.27 to 12853.26)	11408.28 (10043.40 to 12835.28)	-0.003(-0.004 to -0.003)
Republic of Botswana	98122.20 (85310.32 to 112707.16)	254261.05 (220913.41 to 294011.23)	11424.94 (10054.89 to 12846.56)	11410.21 (10045.29 to 12833.59)	-0.003(-0.004 to -0.002)
Republic of Bulgaria	1054160.49 (924662.45 to 1177786.63)	956884.01 (839522.33 to 1066301.04)	10030.72 (8778.06 to 11286.67)	10029.24 (8778.03 to 11278.86)	-0.001(-0.002 to -0.000)
Republic of Burundi	403515.52 (351300.57 to 464970.40)	995589.45 (864708.28 to 1156643.24)	11417.02 (10049.14 to 12847.20)	11375.39 (10014.34 to 12819.68)	-0.014(-0.015 to -0.013)
Republic of Cabo Verde	27645.65 (24491.58 to 31033.60)	63836.28 (55981.03 to 72953.02)	11452.87 (10070.21 to 12875.54)	11393.19 (10032.72 to 12820.63)	-0.018(-0.019 to -0.018)
Republic of Cameroon	764261.23 (664729.66 to 876897.36)	2494190.43 (2168004.20 to 2893550.27)	11403.53 (10036.27 to 12839.29)	11397.45 (10032.92 to 12830.69)	-0.002(-0.002 to -0.002)
Republic of Chad	430839.41 (375811.26 to 492336.52)	1141111.42 (995023.54 to 1314906.09)	11416.69 (10046.83 to 12848.38)	11386.81 (10017.66 to 12828.93)	-0.010(-0.011 to -0.009)
Republic of Chile	1680611.23 (1473333.09 to 1907997.73)	3060500.36 (2689826.62 to 3410523.47)	13660.22 (11965.74 to 15274.72)	13650.11 (11955.18 to 15257.55)	-0.002(-0.002 to -0.001)
Republic of Colombia	4366116.85 (3844936.91 to 4917140.43)	8927696.81 (7886726.64 to 9965886.95)	16412.87 (14502.68 to 18318.04)	16414.44 (14506.25 to 18311.13)	0.000(-0.000 to 0.001)
Republic of Costa Rica	406603.10 (357814.49 to 458063.16)	880053.20 (777724.61 to 981159.14)	16406.71 (14495.97 to 18309.92)	16422.91 (14516.45 to 18322.43)	0.004(0.003 to 0.004)
Republic of Croatia	576388.07 (503942.32 to 648752.24)	586532.29 (516919.79 to 653645.12)	10041.70 (8789.09 to 11289.27)	10028.86 (8778.11 to 11281.59)	-0.004(-0.004 to -0.004)
Republic of Cuba	1830565.60 (1617339.97 to 2046878.41)	2378481.82 (2109401.40 to 2634576.60)	16401.30 (14488.94 to 18304.49)	16398.98 (14486.69 to 18296.67)	-0.001(-0.001 to -0.001)
Republic of Cyprus	64587.71 (56756.10 to 72988.91)	138033.28 (121077.85 to 155784.74)	7857.80 (6917.34 to 8879.68)	7862.14 (6919.32 to 8886.30)	0.002(0.001 to 0.003)
Republic of C么te d'Ivoire	864141.39 (749717.72 to 1001564.26)	2261022.28 (1964374.09 to 2627636.27)	11365.05 (10006.08 to 12813.18)	11369.70 (10008.33 to 12812.79)	-0.000(-0.001 to 0.001)
Republic of Djibouti	31136.88 (27066.72 to 36103.90)	123953.42 (107476.48 to 143969.63)	11369.52 (10011.74 to 12810.00)	11356.82 (9999.59 to 12799.83)	-0.003(-0.004 to -0.003)
Republic of Ecuador	1265901.19 (1116987.65 to 1425323.90)	2939985.97 (2592382.16 to 3295155.56)	16408.48 (14497.09 to 18313.89)	16408.46 (14497.20 to 18309.51)	0.000(-0.000 to 0.000)
Republic of El Salvador	648212.86 (573826.43 to 728859.76)	1044668.51 (925787.48 to 1166242.25)	16427.63 (14521.61 to 18330.73)	16451.67 (14553.58 to 18347.53)	0.005(0.004 to 0.006)
Republic of Equatorial Guinea	31484.30 (27398.17 to 36062.89)	120631.21 (104226.85 to 140452.62)	11433.62 (10061.25 to 12853.29)	11401.19 (10033.03 to 12828.26)	-0.011(-0.014 to -0.009)
Republic of Estonia	208770.35 (182613.85 to 233507.00)	202428.96 (178801.68 to 224083.23)	11536.10 (10151.38 to 12892.06)	11487.27 (10102.53 to 12826.36)	-0.014(-0.015 to -0.013)
Republic of Fiji	31880.19 (27552.37 to 36595.43)	47970.42 (41605.04 to 54558.45)	5334.35 (4665.99 to 6027.19)	5339.09 (4671.96 to 6029.49)	0.001(0.001 to 0.002)
Republic of Finland	642998.01 (566353.93 to 720499.19)	778316.06 (685029.89 to 868101.75)	10524.24 (9308.97 to 11855.96)	10377.17 (9088.46 to 11694.47)	-0.055(-0.066 to -0.044)
Republic of Ghana	1131876.96 (983130.45 to 1306714.69)	3036382.08 (2635496.04 to 3508694.35)	11400.84 (10033.56 to 12834.87)	11423.19 (10053.96 to 12845.87)	0.008(0.007 to 0.009)
Republic of Guatemala	883952.54 (780290.18 to 995045.58)	2318578.46 (2047981.99 to 2600129.32)	16414.74 (14502.45 to 18322.89)	16428.38 (14522.43 to 18330.15)	0.003(0.002 to 0.003)
Republic of Guinea	473138.52 (414382.61 to 539453.92)	1009344.35 (879083.32 to 1163748.75)	11408.88 (10035.78 to 12843.36)	11410.91 (10039.87 to 12844.00)	0.000(0.000 to 0.001)
Republic of Guinea-Bissau	70898.49 (61668.62 to 81630.25)	157052.10 (136222.87 to 182756.60)	11416.55 (10047.56 to 12848.36)	11420.63 (10051.86 to 12843.27)	0.001(0.001 to 0.001)
Republic of Guyana	99230.88 (87351.89 to 112098.78)	123456.59 (108895.05 to 138354.56)	16408.85 (14498.07 to 18311.32)	16414.84 (14507.24 to 18314.07)	0.001(0.001 to 0.002)
Republic of Haiti	770657.43 (679760.14 to 867264.98)	1839363.50 (1618425.73 to 2075396.53)	16421.37 (14511.91 to 18328.47)	16419.12 (14512.18 to 18320.37)	-0.001(-0.001 to -0.000)
Republic of Honduras	507717.09 (448192.66 to 571660.31)	1454465.16 (1283200.19 to 1635677.12)	16415.27 (14504.14 to 18320.09)	16429.01 (14524.66 to 18330.94)	0.003(0.003 to 0.003)
Republic of Iceland	17500.90 (15406.00 to 19763.31)	28667.77 (25252.56 to 32202.20)	6558.85 (5755.96 to 7418.58)	6623.81 (5785.47 to 7486.21)	0.043(0.031 to 0.055)
Republic of India	91218852.88 (80210790.53 to 104112001.33)	193904805.88 (172146371.45 to 219514612.31)	13742.47 (12257.55 to 15432.13)	13734.00 (12245.97 to 15417.09)	0.005(-0.000 to 0.011)
Republic of Indonesia	8234797.59 (7171402.04 to 9569286.67)	16490721.57 (14247778.84 to 18873928.89)	5631.59 (4905.30 to 6396.69)	5625.64 (4900.16 to 6389.59)	-0.004(-0.004 to -0.004)
Republic of Iraq	1514804.19 (1326504.41 to 1735814.02)	4412135.85 (3826129.09 to 5031902.96)	12181.20 (10681.50 to 13693.07)	12167.68 (10667.68 to 13678.43)	-0.004(-0.005 to -0.003)
Republic of Italy	7010249.05 (6209582.31 to 7798509.74)	8479128.46 (7499439.31 to 9499972.26)	9878.52 (8691.90 to 11056.23)	9874.54 (8690.47 to 11047.68)	0.055(0.023 to 0.088)
Republic of Kazakhstan	1631862.39 (1418257.32 to 1851822.80)	2122057.02 (1841617.71 to 2398396.03)	10892.64 (9517.84 to 12212.25)	10880.12 (9508.81 to 12202.44)	-0.003(-0.004 to -0.003)
Republic of Kenya	1608678.12 (1406872.67 to 1832856.66)	4462054.86 (3906375.27 to 5092631.66)	11887.98 (10531.04 to 13327.48)	11894.94 (10531.70 to 13332.89)	0.001(0.001 to 0.002)
Republic of Kiribati	3006.51 (2608.13 to 3441.97)	5525.22 (4775.11 to 6326.40)	5355.01 (4684.71 to 6044.66)	5362.97 (4691.68 to 6050.99)	0.005(0.005 to 0.006)
Republic of Korea	2877620.35 (2507834.52 to 3289027.06)	4967563.76 (4317772.60 to 5609500.00)	6813.66 (5959.77 to 7690.32)	6796.45 (5941.76 to 7670.20)	0.359(0.093 to 0.626)
Republic of Latvia	359134.48 (314183.34 to 401739.97)	294517.21 (259749.89 to 327208.81)	11539.91 (10156.04 to 12897.09)	11506.24 (10122.02 to 12852.44)	-0.009(-0.010 to -0.008)
Republic of Liberia	185560.50 (161917.16 to 213024.85)	448532.42 (391520.34 to 520330.00)	11375.52 (10011.57 to 12825.64)	11377.37 (10013.53 to 12819.23)	-0.004(-0.005 to -0.003)
Republic of Lithuania	504459.44 (443502.96 to 567819.57)	456108.67 (403710.35 to 507722.79)	12215.08 (10741.17 to 13777.81)	12201.72 (10728.48 to 13756.34)	0.002(-0.000 to 0.004)
Republic of Madagascar	874456.37 (759397.41 to 1005078.47)	2282158.00 (1976622.82 to 2635821.66)	11391.83 (10027.17 to 12833.89)	11401.95 (10036.33 to 12834.61)	0.003(0.003 to 0.003)
Republic of Malawi	704633.26 (613050.85 to 810001.87)	1483899.62 (1292163.34 to 1711885.90)	11404.09 (10038.77 to 12836.43)	11414.11 (10048.01 to 12835.54)	0.004(0.004 to 0.005)
Republic of Maldives	7529.89 (6552.63 to 8638.08)	30324.38 (25959.27 to 35456.12)	5303.47 (4640.10 to 5997.14)	5269.37 (4625.32 to 5953.84)	-0.020(-0.029 to -0.011)
Republic of Mali	640444.98 (557893.38 to 734160.89)	1657922.90 (1443668.29 to 1907350.31)	11402.82 (10033.72 to 12839.22)	11393.54 (10026.16 to 12831.26)	-0.003(-0.004 to -0.002)
Republic of Malta	32464.11 (28473.77 to 36695.67)	47958.45 (42146.10 to 54409.06)	7867.67 (6928.32 to 8890.32)	7843.18 (6902.15 to 8865.13)	-0.011(-0.011 to -0.011)
Republic of Mauritius	53556.46 (46503.84 to 61456.06)	85035.75 (73934.73 to 95751.16)	5346.11 (4677.53 to 6037.87)	5342.45 (4674.25 to 6033.55)	-0.002(-0.003 to -0.002)
Republic of Moldova	525342.58 (460210.74 to 588775.85)	554785.82 (485223.23 to 617309.02)	11526.07 (10143.28 to 12881.39)	11500.98 (10117.22 to 12846.81)	-0.007(-0.007 to -0.007)
Republic of Mozambique	1003593.03 (872385.39 to 1155636.00)	2225646.20 (1937395.83 to 2568553.40)	11418.72 (10049.29 to 12846.25)	11425.03 (10056.99 to 12844.93)	0.001(0.001 to 0.001)
Republic of Namibia	108786.36 (94755.59 to 124556.63)	232249.69 (202361.42 to 267477.71)	11412.41 (10046.31 to 12835.03)	11422.58 (10055.82 to 12840.34)	0.003(0.002 to 0.003)
Republic of Nauru	399.15 (346.51 to 459.17)	476.24 (412.67 to 545.92)	5306.66 (4642.43 to 5996.11)	5351.46 (4683.38 to 6041.96)	0.027(0.025 to 0.029)
Republic of Nicaragua	411745.89 (362948.74 to 465601.15)	1036224.32 (912759.99 to 1162538.49)	16424.53 (14515.69 to 18328.96)	16418.27 (14510.73 to 18315.35)	-0.001(-0.001 to -0.001)
Republic of Niue	110.72 (97.56 to 124.73)	100.40 (87.50 to 112.77)	5345.22 (4677.01 to 6036.59)	5341.72 (4672.52 to 6031.20)	-0.002(-0.004 to 0.000)
Republic of Palau	728.32 (633.64 to 835.33)	1179.18 (1011.32 to 1338.86)	5330.20 (4662.40 to 6023.32)	5300.44 (4644.88 to 5993.84)	-0.014(-0.020 to -0.009)
Republic of Panama	328283.41 (289856.99 to 369164.28)	721450.01 (637264.52 to 805989.92)	16396.00 (14480.79 to 18301.72)	16399.24 (14485.93 to 18300.89)	0.001(0.001 to 0.001)
Republic of Paraguay	512418.71 (450204.54 to 577710.81)	1178174.63 (1037406.53 to 1320786.45)	16777.42 (14838.94 to 18714.70)	16774.68 (14835.88 to 18709.59)	-0.001(-0.001 to -0.001)
Republic of Peru	2770878.81 (2445572.21 to 3116601.95)	6100568.09 (5377253.53 to 6844608.69)	16408.46 (14497.36 to 18312.98)	16404.98 (14495.01 to 18306.10)	-0.001(-0.001 to -0.000)
Republic of Poland	5546448.80 (4887285.40 to 6245951.34)	6866922.53 (6055333.20 to 7647853.17)	13299.42 (11744.93 to 14986.51)	13282.31 (11728.82 to 14966.97)	-0.004(-0.005 to -0.004)
Republic of Rwanda	513615.25 (445442.60 to 592317.17)	1158398.42 (1005342.73 to 1338945.86)	11418.68 (10052.25 to 12847.96)	11424.08 (10056.51 to 12844.37)	0.000(-0.001 to 0.002)
Republic of San Marino	2255.85 (1994.24 to 2530.15)	3592.74 (3137.57 to 4065.15)	7855.84 (6915.61 to 8880.04)	7871.56 (6929.39 to 8897.11)	0.007(0.007 to 0.007)
Republic of Senegal	541118.35 (471527.35 to 620931.59)	1315759.36 (1145128.53 to 1513990.34)	11400.47 (10033.54 to 12837.97)	11403.03 (10035.91 to 12835.40)	0.001(0.000 to 0.001)
Republic of Serbia	1093091.25 (956018.72 to 1229840.20)	1196040.98 (1054595.32 to 1331618.65)	10030.13 (8779.12 to 11284.61)	10026.69 (8778.21 to 11276.78)	-0.001(-0.002 to -0.000)
Republic of Seychelles	3428.64 (3000.43 to 3899.24)	6357.65 (5484.02 to 7190.30)	5343.26 (4676.78 to 6034.60)	5319.28 (4659.27 to 6011.19)	-0.018(-0.020 to -0.015)
Republic of Sierra Leone	328800.32 (286965.53 to 377945.47)	718050.16 (625818.26 to 829859.80)	11392.19 (10023.29 to 12833.03)	11387.71 (10023.96 to 12825.03)	-0.003(-0.005 to -0.002)
Republic of Singapore	209451.00 (182313.00 to 240192.25)	517708.12 (448627.53 to 585842.75)	6652.96 (5815.49 to 7489.50)	6678.95 (5842.53 to 7543.63)	0.031(0.019 to 0.042)
Republic of Slovenia	229366.75 (200710.35 to 257238.89)	288584.50 (253886.88 to 322334.26)	10042.84 (8791.28 to 11285.91)	10019.27 (8769.91 to 11268.57)	-0.008(-0.008 to -0.007)
Republic of South Africa	3417914.54 (3008298.49 to 3885696.60)	6801762.00 (5955595.05 to 7704773.97)	11910.33 (10543.36 to 13343.93)	11905.26 (10538.12 to 13339.06)	-0.002(-0.003 to -0.001)
Republic of South Sudan	433095.69 (378475.29 to 495093.80)	724655.46 (630413.84 to 832316.23)	11345.67 (9984.42 to 12797.16)	11397.27 (10024.59 to 12834.39)	0.014(0.013 to 0.016)
Republic of Sudan	1691130.95 (1482345.61 to 1933563.21)	4101472.69 (3577032.28 to 4711416.46)	12198.48 (10703.05 to 13718.17)	12181.26 (10685.53 to 13701.98)	-0.004(-0.006 to -0.002)
Republic of Suriname	54262.01 (47864.40 to 60894.87)	102168.95 (90342.83 to 114165.63)	16401.43 (14486.51 to 18301.62)	16414.13 (14506.40 to 18312.73)	0.003(0.002 to 0.003)
Republic of Tajikistan	402047.96 (349106.53 to 457532.54)	929283.23 (805181.71 to 1061562.72)	10858.97 (9484.51 to 12174.85)	10843.26 (9476.66 to 12165.25)	-0.004(-0.005 to -0.003)
Republic of the Congo	181837.13 (158219.34 to 208370.75)	498639.50 (432991.41 to 575323.29)	11415.42 (10049.78 to 12841.22)	11394.31 (10030.44 to 12824.91)	-0.007(-0.007 to -0.006)
Republic of the Gambia	69267.69 (60409.60 to 79983.07)	187950.99 (163806.47 to 217279.34)	11373.47 (10005.77 to 12810.78)	11399.95 (10034.80 to 12829.23)	0.009(0.008 to 0.010)
Republic of the Marshall Islands	1501.37 (1305.08 to 1732.53)	2706.58 (2344.72 to 3098.47)	5330.87 (4664.78 to 6020.46)	5327.85 (4660.86 to 6021.40)	-0.003(-0.004 to -0.002)
Republic of the Niger	535294.17 (465966.36 to 618105.87)	1587462.43 (1383496.78 to 1823337.27)	11385.31 (10020.81 to 12825.51)	11402.89 (10037.14 to 12839.39)	0.006(0.005 to 0.006)
Republic of the Philippines	2598246.48 (2255199.11 to 3017605.23)	5899876.43 (5115660.82 to 6784788.40)	5628.31 (4902.48 to 6392.93)	5631.05 (4908.67 to 6395.47)	0.002(0.002 to 0.003)
Republic of the Union of Myanmar	1728707.32 (1503569.28 to 1973299.25)	2987806.29 (2599307.43 to 3385111.20)	5347.56 (4676.65 to 6038.74)	5359.69 (4687.84 to 6049.51)	0.007(0.007 to 0.008)
Republic of Trinidad and Tobago	174272.60 (154141.87 to 195445.95)	274322.18 (242932.44 to 305126.46)	16405.10 (14492.76 to 18307.40)	16399.59 (14486.71 to 18300.31)	-0.001(-0.001 to -0.001)
Republic of Tunisia	819736.66 (718290.71 to 931862.13)	1615793.23 (1412784.30 to 1824756.27)	12193.92 (10696.58 to 13715.82)	12225.60 (10726.32 to 13748.88)	0.009(0.008 to 0.009)
Republic of Turkey	6411672.88 (5628573.90 to 7305877.08)	13374198.53 (12457643.14 to 14294011.14)	13450.92 (11915.19 to 15153.49)	14280.94 (13274.83 to 15268.55)	0.274(0.213 to 0.334)
Republic of Uganda	1166770.32 (1017164.89 to 1337166.18)	3051751.20 (2655328.04 to 3523443.09)	11399.13 (10034.86 to 12833.61)	11421.36 (10053.62 to 12841.45)	0.006(0.005 to 0.006)
Republic of Uzbekistan	1662135.81 (1443401.38 to 1891784.01)	3623201.60 (3141118.55 to 4126654.18)	10871.77 (9496.31 to 12187.82)	10859.70 (9490.78 to 12182.89)	-0.003(-0.003 to -0.002)
Republic of Vanuatu	5504.03 (4781.53 to 6323.83)	13438.39 (11680.94 to 15339.68)	5317.72 (4650.24 to 6007.88)	5337.93 (4667.78 to 6029.08)	0.011(0.011 to 0.012)
Republic of Yemen	989221.70 (862418.00 to 1134867.10)	3041859.69 (2644878.44 to 3500785.57)	12214.82 (10717.16 to 13727.75)	12211.69 (10712.01 to 13730.50)	0.000(-0.002 to 0.002)
Republic of Zambia	540218.24 (471180.71 to 619978.80)	1499509.80 (1305731.50 to 1740889.32)	11390.96 (10026.00 to 12836.86)	11394.83 (10031.05 to 12825.93)	0.001(0.001 to 0.001)
Republic of Zimbabwe	729021.41 (635471.18 to 837370.37)	1290666.25 (1122763.12 to 1492449.66)	11403.48 (10038.15 to 12830.16)	11429.04 (10059.11 to 12849.28)	0.007(0.006 to 0.008)
Romania	2587749.25 (2264303.63 to 2905065.08)	2570363.59 (2251877.70 to 2865208.41)	10034.43 (8783.06 to 11287.70)	10029.85 (8778.50 to 11280.74)	-0.002(-0.002 to -0.001)
Russian Federation	19636311.98 (17254200.32 to 22202666.16)	21643728.29 (18987881.27 to 24354456.90)	11478.50 (10067.07 to 12932.59)	11466.05 (10066.97 to 12905.45)	-0.274(-0.445 to -0.103)
Saint Kitts and Nevis	5923.55 (5220.20 to 6651.54)	11715.81 (10343.27 to 13110.72)	16418.33 (14511.07 to 18316.16)	16403.40 (14491.29 to 18301.78)	-0.003(-0.004 to -0.002)
Saint Lucia	17662.54 (15652.73 to 19852.95)	35728.36 (31585.54 to 39791.65)	16425.09 (14519.90 to 18323.27)	16400.73 (14486.79 to 18301.18)	-0.005(-0.005 to -0.005)
Saint Vincent and the Grenadines	14115.39 (12507.02 to 15877.17)	21169.61 (18720.64 to 23513.73)	16410.15 (14499.51 to 18303.64)	16391.38 (14474.43 to 18297.26)	-0.003(-0.003 to -0.002)
Slovak Republic	570942.95 (500088.71 to 640071.26)	730339.01 (640698.27 to 815129.09)	10041.33 (8789.95 to 11294.43)	10029.97 (8778.52 to 11280.75)	-0.004(-0.005 to -0.004)
Socialist Republic of Viet Nam	2820003.41 (2455848.58 to 3224652.10)	5797158.50 (5001910.40 to 6596180.70)	5365.08 (4691.22 to 6053.38)	5348.60 (4680.65 to 6039.26)	-0.010(-0.010 to -0.010)
Solomon Islands	11674.39 (10165.92 to 13349.51)	28558.78 (24753.51 to 32699.37)	5311.18 (4645.60 to 6004.59)	5333.06 (4663.98 to 6024.73)	0.014(0.013 to 0.014)
State of Eritrea	240461.15 (207970.03 to 277404.79)	565205.12 (489752.68 to 656951.98)	11424.81 (10057.49 to 12836.73)	11410.00 (10046.78 to 12830.55)	-0.005(-0.006 to -0.004)
State of Israel	394158.89 (345832.90 to 443432.82)	847223.63 (744220.39 to 948670.35)	8379.71 (7358.59 to 9463.35)	8371.41 (7349.37 to 9452.36)	-0.025(-0.061 to 0.011)
State of Kuwait	181516.71 (155017.67 to 212501.76)	662993.03 (573039.94 to 776964.62)	11927.02 (10433.14 to 13407.51)	12099.32 (10606.21 to 13598.39)	0.051(0.040 to 0.062)
State of Libya	355323.11 (310691.87 to 405962.58)	904624.43 (788264.62 to 1038895.59)	12087.14 (10588.95 to 13592.52)	12170.65 (10671.59 to 13683.89)	0.017(0.014 to 0.021)
State of Qatar	50027.87 (42674.26 to 59317.36)	411536.94 (351534.75 to 488888.50)	11717.40 (10232.15 to 13184.24)	11714.55 (10231.65 to 13178.52)	-0.034(-0.046 to -0.021)
Sultanate of Oman	174914.21 (149851.78 to 203755.48)	572980.97 (491301.46 to 673358.70)	11916.91 (10420.15 to 13405.68)	11913.40 (10416.82 to 13393.59)	0.003(-0.004 to 0.011)
Swiss Confederation	393988.75 (346705.44 to 440818.76)	558445.04 (492859.57 to 626941.07)	4620.87 (4056.59 to 5192.36)	4609.26 (4042.39 to 5181.12)	0.143(0.087 to 0.199)
Syrian Arab Republic	1004584.00 (875847.05 to 1147344.10)	1716696.25 (1503098.43 to 1945371.87)	12169.69 (10672.41 to 13683.91)	12280.94 (10779.63 to 13827.86)	0.024(0.014 to 0.034)
Taiwan (Province of China)	1006772.46 (883891.93 to 1147726.85)	1653836.03 (1442216.42 to 1868128.23)	5001.65 (4422.10 to 5642.13)	5160.02 (4517.11 to 5821.28)	0.153(0.093 to 0.213)
Togolese Republic	248651.64 (216230.95 to 287265.78)	715001.04 (620058.12 to 828374.81)	11418.07 (10048.37 to 12846.55)	11423.98 (10054.50 to 12838.73)	0.002(0.002 to 0.003)
Tokelau	71.46 (62.72 to 80.87)	74.05 (64.84 to 83.08)	5348.03 (4674.90 to 6038.14)	5336.02 (4667.48 to 6026.19)	-0.008(-0.010 to -0.006)
Turkmenistan	292128.83 (253121.54 to 333332.18)	536001.70 (465145.87 to 608552.07)	10875.47 (9501.86 to 12192.11)	10851.57 (9471.31 to 12172.49)	-0.007(-0.007 to -0.006)
Tuvalu	434.27 (376.69 to 495.87)	621.78 (542.77 to 704.31)	5370.54 (4693.64 to 6059.60)	5332.30 (4669.79 to 6022.91)	-0.024(-0.024 to -0.023)
Ukraine	7448393.72 (6548352.03 to 8296934.98)	7076689.91 (6199558.23 to 7861635.06)	12022.28 (10581.87 to 13432.03)	12000.93 (10559.00 to 13410.01)	-0.004(-0.005 to -0.003)
Union of the Comoros	33710.67 (29381.16 to 38614.21)	74607.82 (65371.48 to 85393.64)	11402.23 (10036.33 to 12834.73)	11398.55 (10034.49 to 12830.83)	-0.002(-0.002 to -0.001)
United Arab Emirates	199260.02 (169883.10 to 236398.88)	1445595.97 (1212903.60 to 1738629.02)	11765.47 (10286.40 to 13233.38)	11665.06 (10173.95 to 13140.09)	-0.035(-0.040 to -0.030)
United Kingdom of Great Britain and Northern Ireland	7316555.29 (6469651.76 to 8109926.73)	9213281.79 (8126312.38 to 10261158.35)	10543.44 (9199.61 to 11836.77)	10486.03 (9214.69 to 11815.61)	-0.122(-0.274 to 0.029)
United Mexican States	10577659.76 (9346214.71 to 11924366.74)	22400750.02 (19775744.73 to 25020966.97)	16433.60 (14539.65 to 18338.65)	16435.40 (14541.26 to 18337.99)	0.000(-0.000 to 0.001)
United Republic of Tanzania	1851541.03 (1612041.63 to 2122572.58)	4667833.26 (4061826.66 to 5385842.18)	11408.17 (10040.66 to 12841.70)	11409.45 (10041.79 to 12839.53)	-0.000(-0.001 to 0.000)
United States of America	31781961.59 (27709572.36 to 35602022.66)	41579152.38 (36524442.14 to 46783104.52)	11062.94 (9593.20 to 12472.00)	9861.61 (8631.97 to 11177.89)	-0.676(-0.900 to -0.452)
United States Virgin Islands	16861.12 (14835.61 to 18905.43)	18615.80 (16646.43 to 20530.56)	16429.28 (14523.04 to 18330.73)	16416.22 (14507.71 to 18316.48)	-0.002(-0.003 to -0.001)
