# Supplementary material for: Global, regional, and national burden of gastroesophageal reflux disease (1990–2021): age-period-cohort analysis and Bayesian projections
Source: Front Public Health. 2025 Jul 9;13:1576527. doi: 10.3389/fpubh.2025.1576527 (PMC12283765; doi:10.3389/fpubh.2025.1576527)
Supplement: SUPPLEMENTARY TABLE 6 — YLDs due to GERD in 1990 and 2021 across 204 countries and territories, with the EAPC from 1990 to 2021. [file Table_6.xlsx]

## Sheet: Supplementary Table 3
	All-age cases (95% UI)		Age-standardised incidence per 100 000 population (95% UI)		EAPC (95% CI) 1990-2021
location	1990	2021	1990	2021
American Samoa	815.70 (707.70 to 925.26)	1081.54 (940.49 to 1224.75)	2167.73 (1898.28 to 2444.42)	2168.66 (1898.69 to 2444.89)	0.003(0.001 to 0.004)
Antigua and Barbuda	3493.58 (3106.09 to 3880.75)	6349.47 (5655.19 to 6993.92)	6104.88 (5442.35 to 6743.89)	6101.74 (5439.07 to 6736.8)	-0.002(-0.003 to -0.001)
Arab Republic of Egypt	2077180.23 (1819775.64 to 2319087.03)	4440535.21 (3883412.61 to 4963532.90)	4789.64 (4232.91 to 5329.08)	4779.34 (4223.39 to 5316.48)	-0.008(-0.008 to -0.007)
Argentine Republic	1603017.03 (1423553.83 to 1779256.68)	2514133.93 (2235538.09 to 2789765.61)	4986.40 (4418.84 to 5529.41)	4986.02 (4418.64 to 5529.31)	-0.121(-0.166 to -0.075)
Australia	643651.89 (562641.15 to 722401.11)	1102637.12 (968273.50 to 1231782.43)	3471.89 (3030.51 to 3897.35)	3472.36 (3031.2 to 3898.2)	0.021(-0.100 to 0.143)
Barbados	16202.03 (14473.78 to 17843.06)	22606.18 (20315.25 to 24971.16)	6103.77 (5442.68 to 6743.08)	6102.18 (5439.69 to 6739.33)	-0.000(-0.001 to -0.000)
Belize	8284.69 (7382.13 to 9249.88)	25143.67 (22249.23 to 27897.16)	6097.90 (5434.93 to 6730.47)	6101.12 (5436.63 to 6735.67)	0.002(0.002 to 0.002)
Bermuda	4129.89 (3650.30 to 4568.11)	5077.54 (4593.50 to 5612.10)	6102.40 (5440.71 to 6740.35)	6101.44 (5439.14 to 6738.66)	-0.000(-0.001 to 0.000)
Bolivarian Republic of Venezuela	942656.73 (835633.23 to 1051131.00)	1751174.02 (1562569.46 to 1932837.64)	6101.25 (5438.41 to 6737.26)	6106.07 (5442.96 to 6747.27)	0.000(-0.000 to 0.001)
Bosnia and Herzegovina	190562.75 (166195.00 to 213503.58)	176711.20 (155410.32 to 198424.58)	4040.46 (3532.89 to 4491.10)	4037.58 (3530.24 to 4490.2)	-0.002(-0.002 to -0.002)
Brunei Darussalam	5518.79 (4686.82 to 6238.51)	12851.67 (11083.05 to 14559.28)	2626.50 (2295.03 to 2950.51)	2625.79 (2294.57 to 2950.18)	-0.001(-0.002 to -0.001)
Burkina Faso	275760.07 (242241.33 to 308784.35)	694773.66 (604386.99 to 782569.87)	4516.28 (3957.98 to 5034.90)	4512.4 (3954.26 to 5035.45)	-0.003(-0.004 to -0.003)
Canada	944419.46 (825017.63 to 1057133.92)	1469965.45 (1298762.79 to 1655326.34)	3053.01 (2675.98 to 3427.47)	3052.04 (2674.5 to 3426.38)	0.025(0.015 to 0.035)
Central African Republic	85201.16 (74306.04 to 95567.69)	180030.41 (155916.72 to 202941.70)	4511.86 (3954.24 to 5034.00)	4512.24 (3952.75 to 5037.79)	-0.000(-0.002 to 0.001)
Commonwealth of Dominica	3878.19 (3477.69 to 4303.39)	4630.48 (4152.60 to 5105.36)	6100.34 (5443.90 to 6739.37)	6097.53 (5437.04 to 6727.42)	-0.001(-0.001 to -0.001)
Commonwealth of the Bahamas	14285.09 (12641.55 to 15975.90)	26440.31 (23501.46 to 29175.90)	6103.54 (5441.41 to 6741.98)	6103.6 (5440.51 to 6741.83)	0.000(-0.000 to 0.000)
Cook Islands	351.55 (307.84 to 396.40)	448.14 (391.50 to 509.51)	2164.69 (1894.91 to 2439.87)	2175.89 (1903.42 to 2453.56)	0.020(0.018 to 0.021)
Czech Republic	477726.11 (418414.22 to 532953.56)	568461.64 (500884.36 to 632318.37)	4041.08 (3533.52 to 4492.11)	4035.23 (3528.1 to 4487.77)	-0.005(-0.005 to -0.005)
Democratic People's Republic of Korea	384032.40 (331410.85 to 436301.59)	598621.71 (521171.38 to 677760.65)	1938.58 (1691.63 to 2193.53)	1927.59 (1683.71 to 2178.28)	-0.020(-0.020 to -0.019)
Democratic Republic of Sao Tome and Principe	3674.75 (3244.69 to 4091.23)	8000.88 (6925.58 to 9004.17)	4511.02 (3954.28 to 5033.04)	4504.04 (3948.54 to 5030.11)	-0.006(-0.007 to -0.006)
Democratic Republic of the Congo	1147261.27 (1004043.52 to 1285843.57)	2916617.33 (2531452.64 to 3286903.03)	4511.10 (3954.45 to 5032.16)	4506.08 (3949.75 to 5032.92)	-0.004(-0.005 to -0.004)
Democratic Republic of Timor-Leste	12253.82 (10547.15 to 13914.48)	24495.14 (21494.34 to 27802.26)	2167.60 (1897.74 to 2443.55)	2170.76 (1900.7 to 2447.64)	0.005(0.004 to 0.005)
Democratic Socialist Republic of Sri Lanka	331918.60 (289547.76 to 375766.05)	539827.55 (470995.41 to 610529.73)	2170.25 (1899.58 to 2446.38)	2177.94 (1905.98 to 2455.77)	0.012(0.010 to 0.013)
Dominican Republic	354007.10 (314904.71 to 396164.66)	683524.03 (606516.61 to 756610.68)	6103.40 (5438.60 to 6740.43)	6098.94 (5436.6 to 6733.4)	-0.003(-0.004 to -0.003)
Eastern Republic of Uruguay	165572.41 (147986.59 to 184183.84)	200476.92 (179732.11 to 222898.84)	4986.73 (4419.17 to 5530.13)	4987.35 (4419.77 to 5531.12)	0.001(0.001 to 0.001)
Federal Democratic Republic of Ethiopia	1523330.06 (1329996.54 to 1700784.28)	3674101.97 (3185491.02 to 4111870.96)	4698.69 (4141.04 to 5230.26)	4696.53 (4138.73 to 5226.19)	-0.000(-0.001 to 0.001)
Federal Democratic Republic of Nepal	730248.66 (642522.55 to 815407.76)	1498918.09 (1331446.49 to 1668671.56)	5157.18 (4593.98 to 5743.17)	5169.03 (4606.68 to 5755.79)	0.008(0.007 to 0.009)
Federal Republic of Germany	3056209.96 (2665333.63 to 3424361.67)	3556494.52 (3122080.70 to 4005509.45)	3054.56 (2661.76 to 3427.50)	3083.1 (2684.67 to 3469.7)	0.045(0.030 to 0.059)
Federal Republic of Nigeria	2999819.20 (2641632.71 to 3341574.72)	7473504.03 (6527344.93 to 8328208.84)	4686.61 (4127.29 to 5215.88)	4707.7 (4152.6 to 5229.69)	0.016(0.014 to 0.017)
Federal Republic of Somalia	223749.76 (192981.69 to 254191.49)	605963.69 (525460.74 to 688537.70)	4505.06 (3949.87 to 5029.59)	4510.6 (3953.52 to 5036.83)	0.003(0.002 to 0.003)
Federated States of Micronesia	1592.81 (1387.48 to 1805.12)	2085.20 (1816.99 to 2347.16)	2169.49 (1899.16 to 2445.42)	2171.66 (1901.21 to 2447.95)	0.002(0.000 to 0.004)
Federative Republic of Brazil	8114980.20 (7209935.68 to 8974407.78)	15395051.50 (13691577.13 to 16900186.75)	6272.30 (5626.56 to 6886.36)	6249.93 (5569.09 to 6875.72)	-0.049(-0.064 to -0.035)
French Republic	1947032.33 (1701598.51 to 2188328.38)	2458421.02 (2155965.57 to 2791806.51)	2910.84 (2525.26 to 3269.39)	2911.02 (2525.04 to 3269.35)	0.092(-0.070 to 0.255)
Gabonese Republic	33304.80 (29371.20 to 37040.40)	69054.96 (60238.03 to 77512.86)	4506.83 (3951.59 to 5033.12)	4510.64 (3953.44 to 5033.77)	0.003(0.002 to 0.004)
Georgia	257370.95 (226316.59 to 287437.38)	190580.72 (168875.72 to 213262.12)	4325.01 (3816.67 to 4808.26)	4318.81 (3811.1 to 4803.32)	-0.004(-0.005 to -0.004)
Grand Duchy of Luxembourg	14899.92 (13049.73 to 16730.16)	26369.64 (23054.31 to 29600.30)	3202.01 (2795.23 to 3604.07)	3195.86 (2788.35 to 3596.83)	-0.006(-0.007 to -0.006)
Greenland	1862.19 (1594.88 to 2112.78)	2200.21 (1927.97 to 2487.87)	3344.20 (2929.98 to 3758.11)	3344.86 (2932.59 to 3752.1)	-0.001(-0.002 to 0.001)
Grenada	4393.20 (3945.73 to 4862.71)	6956.72 (6198.39 to 7668.50)	6101.67 (5440.64 to 6739.20)	6097.1 (5438.31 to 6726.53)	-0.002(-0.002 to -0.001)
Guam	2682.31 (2320.61 to 3061.87)	3883.92 (3391.14 to 4397.62)	2163.05 (1894.78 to 2438.10)	2170.19 (1899.99 to 2446.24)	0.009(0.007 to 0.012)
Hashemite Kingdom of Jordan	124529.72 (109439.93 to 139902.28)	552589.75 (483430.34 to 618599.76)	4778.60 (4221.15 to 5315.53)	4763.07 (4207.28 to 5295.82)	-0.011(-0.015 to -0.007)
Hellenic Republic	475940.91 (417492.22 to 532929.43)	530874.05 (469608.24 to 595812.86)	3871.29 (3372.38 to 4331.21)	3871.03 (3372.04 to 4331.95)	-0.004(-0.010 to 0.002)
Hungary	544413.54 (484240.34 to 605151.88)	570339.22 (511036.15 to 634881.52)	4452.69 (3946.81 to 4962.32)	4448.22 (3943.28 to 4955.67)	-0.001(-0.003 to 0.002)
Independent State of Papua New Guinea	66186.24 (57535.88 to 75113.31)	184351.42 (159386.63 to 209651.12)	2165.78 (1896.40 to 2441.38)	2165.41 (1895.46 to 2440.75)	-0.002(-0.003 to -0.001)
Independent State of Samoa	2674.91 (2340.39 to 3034.27)	3872.79 (3387.00 to 4364.06)	2168.27 (1897.87 to 2443.79)	2168.47 (1898.8 to 2444.36)	0.000(0.000 to 0.001)
Ireland	117546.50 (103369.37 to 132120.14)	190777.13 (168331.52 to 214464.77)	3200.48 (2792.62 to 3602.74)	3201.71 (2792.72 to 3604.14)	0.001(-0.000 to 0.002)
Islamic Republic of Afghanistan	356326.59 (316850.06 to 398543.32)	1019396.19 (887910.15 to 1151074.89)	4827.00 (4261.23 to 5368.32)	4809.18 (4245.84 to 5350.54)	-0.012(-0.014 to -0.011)
Islamic Republic of Iran	1872114.51 (1645697.39 to 2101267.21)	4325248.38 (3759094.77 to 4876104.33)	4627.85 (4076.27 to 5168.31)	4634.83 (4083.29 to 5178.18)	-0.034(-0.099 to 0.032)
Islamic Republic of Mauritania	64427.07 (56345.15 to 72052.68)	144803.69 (126745.56 to 162601.93)	4508.64 (3951.59 to 5031.83)	4508.65 (3952.59 to 5029.9)	0.000(-0.000 to 0.001)
Islamic Republic of Pakistan	4160964.15 (3681072.72 to 4602163.32)	10302313.80 (9001856.78 to 11475882.30)	5316.26 (4748.43 to 5896.98)	5322.06 (4753.34 to 5899.21)	0.004(0.004 to 0.004)
Jamaica	123901.44 (110842.30 to 137722.44)	189762.06 (169501.86 to 209023.43)	6103.05 (5440.56 to 6740.86)	6100.41 (5437.25 to 6734.32)	-0.001(-0.002 to -0.001)
Japan	3742860.14 (3264949.34 to 4210086.14)	4575260.82 (4020331.56 to 5143124.66)	2475.82 (2167.09 to 2769.55)	2486.79 (2176.98 to 2782.55)	0.066(0.016 to 0.115)
Kingdom of Bahrain	21440.67 (18395.10 to 24268.35)	79942.89 (68955.68 to 90136.88)	4721.64 (4168.07 to 5241.43)	4686.3 (4139.52 to 5205.46)	-0.033(-0.038 to -0.029)
Kingdom of Belgium	405270.19 (354511.70 to 454100.82)	496290.47 (440468.49 to 558190.17)	3351.15 (2927.65 to 3752.16)	3369.09 (2955.94 to 3767.78)	0.013(0.005 to 0.022)
Kingdom of Bhutan	22780.51 (20119.12 to 25627.59)	39610.96 (34719.93 to 44345.14)	5148.36 (4585.20 to 5732.46)	5149.32 (4585.35 to 5735.43)	0.000(-0.001 to 0.001)
Kingdom of Cambodia	156438.25 (136261.07 to 177790.72)	351415.19 (306482.33 to 398640.67)	2186.39 (1911.96 to 2464.52)	2180.4 (1908.72 to 2458.82)	-0.009(-0.009 to -0.009)
Kingdom of Denmark	238093.93 (211188.51 to 265561.76)	285750.20 (253312.15 to 319176.10)	3818.58 (3343.02 to 4262.10)	3816.95 (3340.99 to 4260.43)	-0.015(-0.021 to -0.009)
Kingdom of Eswatini	23021.19 (20047.39 to 25861.33)	42606.79 (36845.80 to 48071.85)	4518.79 (3957.72 to 5040.79)	4516.43 (3957.0 to 5042.45)	-0.002(-0.002 to -0.001)
Kingdom of Lesotho	49955.39 (43863.85 to 56023.12)	71812.26 (62687.55 to 80733.55)	4534.89 (3971.90 to 5057.69)	4517.21 (3958.06 to 5042.7)	-0.012(-0.013 to -0.012)
Kingdom of Morocco	978367.69 (861093.80 to 1091137.89)	1836923.17 (1612134.42 to 2045450.76)	4802.37 (4242.32 to 5343.19)	4798.38 (4239.89 to 5337.59)	-0.004(-0.006 to -0.002)
Kingdom of Norway	92108.64 (80824.71 to 103772.21)	126901.20 (110578.51 to 144057.98)	1824.20 (1580.36 to 2058.11)	1838.34 (1582.47 to 2072.53)	0.035(0.028 to 0.042)
Kingdom of Saudi Arabia	562970.59 (491691.59 to 630592.60)	1960690.06 (1678229.90 to 2234152.54)	4717.13 (4165.56 to 5240.65)	4719.57 (4170.68 to 5246.58)	0.001(-0.002 to 0.004)
Kingdom of Spain	1317322.75 (1162129.62 to 1474200.86)	1806065.67 (1576543.81 to 2052495.52)	2944.95 (2573.98 to 3288.98)	2941.17 (2569.73 to 3284.74)	0.071(-0.034 to 0.176)
Kingdom of Sweden	295924.24 (258835.90 to 331582.21)	391562.46 (344452.86 to 441333.21)	2806.69 (2429.92 to 3137.83)	2952.96 (2571.14 to 3345.39)	0.110(0.059 to 0.160)
Kingdom of Thailand	1134389.96 (989983.56 to 1287233.25)	1874880.18 (1632727.08 to 2129259.99)	2175.28 (1903.82 to 2452.20)	2176.36 (1904.61 to 2453.66)	0.001(0.001 to 0.001)
Kingdom of the Netherlands	433123.30 (378675.17 to 486867.69)	556633.60 (489275.84 to 630848.03)	2468.73 (2150.88 to 2778.96)	2466.43 (2148.51 to 2776.06)	0.007(0.002 to 0.013)
Kingdom of Tonga	1593.91 (1400.62 to 1805.28)	1972.04 (1727.65 to 2218.65)	2174.47 (1902.25 to 2451.81)	2175.88 (1904.02 to 2453.8)	0.002(0.001 to 0.004)
Kyrgyz Republic	158038.64 (138908.65 to 176433.76)	270121.62 (236023.01 to 301557.21)	4322.40 (3814.34 to 4806.45)	4319.3 (3811.55 to 4803.79)	-0.001(-0.002 to -0.000)
Lao People's Democratic Republic	65451.08 (57189.39 to 74304.55)	146086.31 (127211.75 to 165400.38)	2176.17 (1903.75 to 2453.17)	2171.98 (1901.15 to 2448.23)	-0.006(-0.007 to -0.006)
Lebanese Republic	126391.44 (111556.22 to 140910.15)	291422.35 (256275.85 to 324857.41)	4813.15 (4253.10 to 5353.31)	4809.47 (4248.21 to 5352.19)	-0.003(-0.005 to -0.001)
Malaysia	312105.99 (270872.97 to 354539.75)	722644.12 (631015.66 to 819375.33)	2171.74 (1901.35 to 2448.09)	2167.37 (1898.01 to 2443.1)	-0.007(-0.008 to -0.007)
Mongolia	67499.35 (58924.77 to 75719.24)	135435.23 (117870.44 to 151652.81)	4312.34 (3803.97 to 4799.20)	4320.35 (3812.84 to 4804.82)	0.006(0.006 to 0.006)
Montenegro	26271.35 (22966.36 to 29309.64)	30992.72 (27208.52 to 34699.58)	4039.76 (3531.98 to 4490.72)	4037.68 (3530.01 to 4489.8)	-0.002(-0.002 to -0.001)
New Zealand	143614.82 (126041.41 to 160850.79)	244218.62 (214563.59 to 273053.05)	3898.79 (3423.15 to 4367.46)	3896.74 (3420.84 to 4366.71)	0.013(0.007 to 0.018)
North Macedonia	82456.69 (72121.37 to 91977.70)	113261.23 (98860.29 to 126636.47)	4037.13 (3530.20 to 4490.15)	4033.41 (3526.56 to 4484.89)	-0.004(-0.004 to -0.003)
Northern Mariana Islands	908.68 (764.30 to 1041.79)	1163.15 (1004.24 to 1324.89)	2153.39 (1887.40 to 2431.61)	2164.0 (1894.25 to 2440.0)	0.012(0.007 to 0.018)
Palestine	65701.39 (58109.18 to 73654.39)	204765.02 (179381.80 to 229020.16)	4818.89 (4256.21 to 5362.94)	4795.52 (4236.45 to 5333.65)	-0.014(-0.015 to -0.012)
People's Democratic Republic of Algeria	899808.21 (794612.31 to 1005902.24)	2083757.00 (1820978.27 to 2329869.34)	4797.29 (4237.36 to 5337.70)	4793.33 (4235.39 to 5332.42)	-0.004(-0.004 to -0.003)
People's Republic of Bangladesh	3823269.91 (3394157.86 to 4255503.43)	8301627.12 (7421788.58 to 9254131.14)	5094.88 (4561.47 to 5653.82)	5123.46 (4593.94 to 5684.83)	-0.097(-0.181 to -0.012)
People's Republic of China	20863746.98 (18034678.70 to 23688720.91)	32387865.91 (27851900.26 to 36711149.96)	1851.79 (1617.16 to 2089.30)	1844.31 (1605.06 to 2084.12)	-0.082(-0.209 to 0.045)
Plurinational State of Bolivia	297160.91 (263764.01 to 331001.36)	696802.72 (617792.47 to 772845.83)	6103.12 (5440.06 to 6740.77)	6099.8 (5437.13 to 6734.99)	-0.002(-0.002 to -0.002)
Portuguese Republic	414780.29 (359325.21 to 467260.99)	516137.77 (451836.42 to 585705.56)	3564.73 (3064.06 to 4015.89)	3563.17 (3062.7 to 4014.04)	-0.001(-0.002 to -0.000)
Principality of Andorra	2012.35 (1748.03 to 2274.02)	3753.26 (3275.79 to 4241.67)	3185.88 (2781.58 to 3582.99)	3191.62 (2784.62 to 3591.18)	0.009(0.007 to 0.010)
Principality of Monaco	1350.32 (1194.49 to 1516.52)	1695.36 (1498.96 to 1925.49)	3204.98 (2795.24 to 3608.26)	3202.42 (2793.1 to 3605.18)	-0.001(-0.003 to 0.000)
Puerto Rico	221897.98 (197766.53 to 244838.30)	257019.81 (233599.68 to 282328.85)	6104.52 (5441.11 to 6743.45)	6102.84 (5440.28 to 6740.69)	-0.001(-0.001 to -0.001)
Republic of Albania	84447.33 (73451.70 to 95714.30)	100031.27 (88082.76 to 112884.62)	2976.37 (2593.26 to 3351.06)	2978.16 (2596.56 to 3355.45)	-0.011(-0.019 to -0.002)
Republic of Angola	311380.87 (270229.83 to 350916.89)	978244.49 (848193.41 to 1102678.65)	4501.83 (3947.33 to 5027.40)	4514.49 (3956.01 to 5036.84)	0.009(0.009 to 0.010)
Republic of Armenia	140234.91 (123029.71 to 157174.15)	156414.49 (137453.23 to 175159.39)	4320.14 (3812.58 to 4804.66)	4320.71 (3812.68 to 4804.56)	0.001(-0.000 to 0.001)
Republic of Austria	332264.45 (287154.25 to 376765.49)	419893.77 (366401.62 to 479753.75)	3544.09 (3029.44 to 4029.48)	3536.71 (3023.17 to 4023.12)	0.001(-0.004 to 0.005)
Republic of Azerbaijan	278008.22 (244203.16 to 311343.85)	505593.74 (441547.83 to 564921.94)	4322.92 (3814.89 to 4806.34)	4315.58 (3807.12 to 4800.58)	-0.005(-0.005 to -0.005)
Republic of Belarus	529432.16 (468717.64 to 590331.15)	542310.23 (480582.91 to 607937.25)	4525.29 (4005.48 to 5041.98)	4519.58 (3999.28 to 5036.31)	-0.002(-0.003 to -0.002)
Republic of Benin	137630.23 (120275.75 to 154168.38)	412553.42 (357954.27 to 464322.17)	4515.20 (3957.10 to 5035.72)	4510.45 (3953.31 to 5033.35)	-0.003(-0.004 to -0.003)
Republic of Botswana	40560.51 (35500.85 to 45495.92)	101967.13 (87584.76 to 115252.63)	4516.23 (3957.15 to 5038.79)	4510.34 (3952.76 to 5036.67)	-0.003(-0.004 to -0.002)
Republic of Bulgaria	418204.92 (366835.14 to 467343.58)	372926.58 (328474.50 to 416837.09)	4037.99 (3530.19 to 4491.16)	4037.05 (3529.88 to 4489.27)	-0.001(-0.002 to -0.001)
Republic of Burundi	165801.25 (144304.45 to 185616.91)	410636.80 (355827.03 to 464286.49)	4513.43 (3955.81 to 5035.65)	4499.11 (3945.37 to 5023.79)	-0.012(-0.013 to -0.011)
Republic of Cabo Verde	11293.60 (10005.61 to 12553.69)	25471.32 (22208.27 to 28573.95)	4526.11 (3967.56 to 5044.09)	4504.24 (3949.06 to 5032.89)	-0.017(-0.017 to -0.016)
Republic of Cameroon	314145.12 (274431.03 to 352451.65)	1026193.41 (888270.80 to 1155605.30)	4509.08 (3951.70 to 5032.02)	4506.48 (3949.94 to 5031.17)	-0.002(-0.002 to -0.002)
Republic of Chad	176578.32 (154946.13 to 197325.49)	475335.43 (414007.94 to 534431.23)	4513.74 (3957.29 to 5033.85)	4503.59 (3949.21 to 5024.92)	-0.008(-0.009 to -0.008)
Republic of Chile	623326.93 (548996.81 to 693939.49)	1101510.36 (980277.93 to 1226445.72)	4987.48 (4419.95 to 5531.41)	4984.21 (4416.98 to 5526.61)	-0.001(-0.002 to -0.001)
Republic of Colombia	1681342.59 (1490724.63 to 1878177.59)	3307061.33 (2953092.78 to 3640150.79)	6102.74 (5439.32 to 6739.63)	6101.04 (5439.04 to 6737.31)	-0.001(-0.001 to -0.001)
Republic of Costa Rica	156058.38 (138516.88 to 174200.45)	324496.21 (289259.62 to 357370.67)	6100.68 (5437.52 to 6736.27)	6103.84 (5440.56 to 6742.2)	0.002(0.002 to 0.002)
Republic of Croatia	229545.51 (199957.85 to 256430.83)	229259.50 (202121.87 to 256936.01)	4041.51 (3533.78 to 4492.75)	4037.15 (3529.94 to 4489.77)	-0.003(-0.003 to -0.003)
Republic of Cuba	689880.08 (615819.31 to 762092.04)	857783.03 (768261.83 to 945373.54)	6099.00 (5435.83 to 6732.88)	6097.75 (5436.06 to 6731.27)	-0.001(-0.001 to -0.001)
Republic of Cyprus	26260.41 (22939.52 to 29585.36)	55102.80 (48201.25 to 61852.95)	3201.33 (2793.33 to 3602.77)	3203.53 (2792.9 to 3605.71)	0.003(0.002 to 0.003)
Republic of C么te d'Ivoire	357991.91 (309685.04 to 403548.05)	925285.62 (797112.35 to 1048708.30)	4495.45 (3943.13 to 5019.67)	4496.61 (3943.38 to 5021.86)	-0.000(-0.001 to 0.000)
Republic of Djibouti	12958.79 (11219.74 to 14619.90)	50003.51 (42765.06 to 56542.43)	4496.28 (3943.75 to 5021.16)	4491.75 (3939.45 to 5015.34)	-0.003(-0.003 to -0.002)
Republic of Ecuador	489565.42 (434885.44 to 546214.99)	1100398.53 (978317.67 to 1216934.36)	6101.60 (5438.09 to 6737.46)	6100.54 (5437.84 to 6735.55)	-0.000(-0.001 to -0.000)
Republic of El Salvador	251117.03 (223854.35 to 280228.11)	391059.66 (348761.17 to 432291.92)	6105.81 (5441.81 to 6745.86)	6109.3 (5445.32 to 6746.56)	0.002(0.001 to 0.002)
Republic of Equatorial Guinea	12907.24 (11274.81 to 14471.31)	50114.62 (43265.50 to 56652.43)	4519.55 (3959.99 to 5039.05)	4506.15 (3951.62 to 5029.48)	-0.012(-0.014 to -0.009)
Republic of Estonia	80893.98 (71726.84 to 90341.22)	77051.26 (68821.84 to 85681.42)	4525.92 (4006.47 to 5043.53)	4510.02 (3990.05 to 5025.54)	-0.012(-0.013 to -0.011)
Republic of Fiji	13307.30 (11489.13 to 15080.46)	19595.95 (17039.49 to 22124.75)	2170.60 (1900.01 to 2446.40)	2172.04 (1901.67 to 2448.45)	0.001(0.000 to 0.001)
Republic of Finland	234534.71 (206627.56 to 260752.90)	282367.53 (250591.30 to 315617.33)	3916.96 (3451.20 to 4347.67)	3888.87 (3405.9 to 4325.05)	-0.030(-0.037 to -0.024)
Republic of Ghana	465288.61 (404693.64 to 523521.17)	1235525.83 (1070345.88 to 1391730.04)	4507.84 (3950.63 to 5032.28)	4515.23 (3956.49 to 5037.46)	0.007(0.006 to 0.007)
Republic of Guatemala	344619.31 (306773.00 to 384209.53)	884289.17 (785918.87 to 982373.40)	6103.72 (5439.14 to 6740.60)	6105.33 (5441.17 to 6744.64)	0.001(0.001 to 0.001)
Republic of Guinea	191649.58 (168350.73 to 214835.73)	415314.34 (361798.93 to 467198.51)	4511.31 (3953.59 to 5032.10)	4512.02 (3955.74 to 5030.44)	0.001(0.000 to 0.001)
Republic of Guinea-Bissau	29286.26 (25538.12 to 32945.33)	64827.05 (56019.39 to 73118.14)	4513.73 (3957.45 to 5032.36)	4514.62 (3956.81 to 5034.85)	0.001(0.000 to 0.001)
Republic of Guyana	38556.41 (34244.50 to 43161.85)	46373.93 (41354.85 to 51309.90)	6101.47 (5438.34 to 6737.57)	6101.99 (5439.35 to 6738.41)	0.000(0.000 to 0.001)
Republic of Haiti	296909.23 (264245.55 to 330781.80)	700314.90 (617238.71 to 777680.14)	6105.30 (5441.40 to 6743.74)	6103.09 (5438.83 to 6740.53)	-0.001(-0.002 to -0.001)
Republic of Honduras	198170.46 (176449.84 to 221062.84)	556189.94 (493158.16 to 619498.70)	6103.38 (5439.26 to 6741.31)	6105.46 (5441.28 to 6744.86)	0.001(0.001 to 0.002)
Republic of Iceland	7448.41 (6487.95 to 8375.07)	11987.44 (10474.59 to 13470.65)	2796.72 (2436.97 to 3143.05)	2815.75 (2453.97 to 3168.59)	0.032(0.022 to 0.042)
Republic of India	36567409.51 (32175262.50 to 40704333.53)	76322880.49 (67266797.74 to 84678865.62)	5351.88 (4755.17 to 5936.45)	5351.01 (4754.08 to 5936.44)	0.008(0.002 to 0.013)
Republic of Indonesia	3406460.95 (2960460.17 to 3878539.17)	6645140.71 (5802086.70 to 7568527.44)	2267.05 (1987.14 to 2564.01)	2264.51 (1985.63 to 2561.05)	-0.004(-0.005 to -0.004)
Republic of Iraq	620304.99 (546574.28 to 693068.94)	1767335.94 (1543475.59 to 1975941.10)	4790.10 (4232.19 to 5328.36)	4785.37 (4227.66 to 5321.2)	-0.003(-0.004 to -0.002)
Republic of Italy	2633872.41 (2311606.40 to 2940406.99)	3116810.90 (2752756.70 to 3485839.34)	3767.32 (3284.66 to 4216.76)	3765.56 (3283.26 to 4214.63)	0.049(0.022 to 0.075)
Republic of Kazakhstan	655660.73 (573797.56 to 729910.92)	839045.33 (733914.16 to 936065.53)	4325.64 (3817.52 to 4808.68)	4321.91 (3813.82 to 4805.77)	-0.002(-0.003 to -0.002)
Republic of Kenya	670683.02 (584666.43 to 749092.48)	1831248.01 (1594536.36 to 2048522.95)	4698.66 (4141.63 to 5226.32)	4700.88 (4144.29 to 5229.83)	0.001(0.001 to 0.001)
Republic of Kiribati	1255.53 (1091.80 to 1428.35)	2285.79 (1990.27 to 2583.00)	2178.24 (1906.51 to 2456.57)	2181.19 (1909.2 to 2459.54)	0.005(0.004 to 0.005)
Republic of Korea	1193868.59 (1031695.03 to 1341693.65)	1981931.26 (1730332.98 to 2248220.06)	2780.85 (2429.52 to 3114.11)	2777.11 (2424.66 to 3108.48)	0.263(0.066 to 0.459)
Republic of Latvia	139011.71 (123217.36 to 155121.96)	111870.40 (99744.63 to 124675.98)	4527.25 (4007.60 to 5044.79)	4516.37 (3996.26 to 5032.58)	-0.007(-0.008 to -0.006)
Republic of Liberia	75930.81 (66392.21 to 84864.88)	183952.06 (158034.06 to 208498.47)	4499.53 (3945.66 to 5023.90)	4499.57 (3945.38 to 5024.96)	-0.004(-0.005 to -0.003)
Republic of Lithuania	192621.35 (171289.50 to 214433.63)	170198.26 (152504.15 to 190140.10)	4703.89 (4172.16 to 5214.51)	4698.94 (4166.84 to 5207.34)	0.003(0.000 to 0.005)
Republic of Madagascar	360506.74 (315167.27 to 404106.06)	940294.23 (815419.38 to 1059024.03)	4504.84 (3949.95 to 5027.93)	4508.22 (3951.65 to 5031.03)	0.002(0.002 to 0.002)
Republic of Malawi	291391.01 (254388.81 to 327469.81)	616194.37 (536127.46 to 695364.66)	4508.89 (3951.58 to 5033.22)	4512.09 (3953.22 to 5037.37)	0.004(0.003 to 0.004)
Republic of Maldives	3193.13 (2785.16 to 3625.10)	12255.84 (10329.11 to 14094.50)	2159.44 (1890.50 to 2434.26)	2144.45 (1880.87 to 2420.47)	-0.022(-0.031 to -0.013)
Republic of Mali	261732.30 (229206.34 to 293527.83)	688018.80 (600322.56 to 772871.92)	4508.96 (3951.90 to 5031.06)	4505.58 (3949.68 to 5028.29)	-0.003(-0.003 to -0.002)
Republic of Malta	13108.97 (11439.35 to 14771.70)	18977.10 (16806.92 to 21370.79)	3204.85 (2795.84 to 3607.22)	3196.15 (2788.91 to 3596.45)	-0.009(-0.010 to -0.009)
Republic of Mauritius	22105.57 (19237.86 to 25166.36)	34143.82 (29733.59 to 38852.97)	2174.73 (1903.43 to 2451.87)	2173.45 (1902.64 to 2450.27)	-0.002(-0.003 to -0.001)
Republic of Moldova	205743.83 (181547.27 to 229052.01)	212393.64 (187651.82 to 237896.72)	4524.09 (4003.08 to 5040.77)	4515.11 (3994.22 to 5031.72)	-0.006(-0.007 to -0.006)
Republic of Mozambique	410729.26 (358452.39 to 461355.24)	923561.81 (803846.74 to 1038839.65)	4514.62 (3956.23 to 5035.35)	4516.23 (3957.36 to 5037.93)	0.000(0.000 to 0.001)
Republic of Namibia	44847.84 (39372.73 to 50224.63)	94073.99 (81590.35 to 105769.55)	4511.55 (3953.11 to 5036.45)	4514.78 (3955.6 to 5039.43)	0.002(0.002 to 0.002)
Republic of Nauru	166.73 (144.45 to 189.57)	198.28 (172.33 to 224.97)	2160.41 (1892.24 to 2435.54)	2176.84 (1905.98 to 2454.82)	0.024(0.022 to 0.026)
Republic of Nicaragua	161867.01 (143852.80 to 181094.15)	391133.11 (345804.51 to 433742.68)	6105.52 (5441.96 to 6744.40)	6102.07 (5440.04 to 6739.27)	-0.002(-0.002 to -0.002)
Republic of Niue	45.33 (39.88 to 50.97)	40.55 (35.36 to 46.10)	2174.10 (1902.80 to 2451.15)	2172.8 (1902.23 to 2450.71)	-0.002(-0.003 to -0.000)
Republic of Palau	301.55 (262.32 to 341.92)	473.28 (407.56 to 538.63)	2168.83 (1898.93 to 2444.21)	2156.92 (1891.06 to 2432.09)	-0.014(-0.020 to -0.009)
Republic of Panama	125959.69 (111960.09 to 140376.50)	268349.50 (239432.93 to 296293.33)	6098.54 (5435.50 to 6731.57)	6098.42 (5435.92 to 6731.79)	0.000(0.000 to 0.000)
Republic of Paraguay	195423.98 (173401.37 to 216323.71)	439101.68 (390100.29 to 486360.89)	6179.10 (5529.22 to 6807.69)	6177.95 (5528.53 to 6806.6)	-0.001(-0.001 to -0.001)
Republic of Peru	1070036.66 (951782.92 to 1193778.43)	2275456.50 (2017911.53 to 2517684.44)	6101.44 (5437.99 to 6737.06)	6099.03 (5436.82 to 6733.27)	-0.001(-0.001 to -0.001)
Republic of Poland	2090151.49 (1853940.91 to 2317658.83)	2530417.37 (2262147.12 to 2804930.37)	5058.29 (4472.31 to 5578.23)	5053.6 (4469.74 to 5573.44)	-0.006(-0.008 to -0.004)
Republic of Rwanda	212039.11 (185049.35 to 237951.95)	473299.57 (411080.92 to 534454.11)	4513.91 (3956.68 to 5035.57)	4515.45 (3956.65 to 5038.13)	0.000(-0.002 to 0.002)
Republic of San Marino	909.92 (799.47 to 1019.69)	1424.14 (1258.59 to 1607.18)	3200.79 (2792.86 to 3602.89)	3207.16 (2795.69 to 3609.78)	0.007(0.006 to 0.007)
Republic of Senegal	223076.88 (195372.60 to 250019.45)	538892.46 (470181.13 to 605042.88)	4508.22 (3952.28 to 5029.51)	4508.29 (3951.85 to 5029.99)	-0.000(-0.000 to 0.000)
Republic of Serbia	437056.87 (381886.30 to 489148.15)	470267.44 (414125.75 to 524847.33)	4037.70 (3530.56 to 4490.02)	4036.16 (3529.73 to 4487.06)	-0.001(-0.002 to -0.000)
Republic of Seychelles	1418.80 (1244.79 to 1605.04)	2562.38 (2221.38 to 2901.14)	2173.61 (1903.06 to 2450.36)	2164.19 (1895.76 to 2439.29)	-0.017(-0.020 to -0.015)
Republic of Sierra Leone	134169.91 (116936.44 to 149977.32)	295361.08 (255779.30 to 332452.80)	4505.29 (3948.60 to 5030.33)	4503.43 (3947.56 to 5028.43)	-0.003(-0.005 to -0.002)
Republic of Singapore	86814.65 (74863.46 to 98551.12)	207146.39 (179450.32 to 236059.86)	2729.43 (2384.91 to 3074.95)	2734.6 (2400.88 to 3091.66)	0.018(0.010 to 0.025)
Republic of Slovenia	91468.84 (79995.95 to 101838.59)	112549.43 (99386.21 to 126179.23)	4041.92 (3534.58 to 4493.04)	4033.55 (3527.05 to 4484.67)	-0.007(-0.007 to -0.007)
Republic of South Africa	1393417.42 (1222544.53 to 1556474.04)	2702936.32 (2366959.60 to 3029736.61)	4705.95 (4150.57 to 5229.15)	4703.75 (4147.79 to 5227.99)	-0.002(-0.003 to -0.001)
Republic of South Sudan	179182.87 (156942.99 to 200325.05)	299046.00 (260085.73 to 337996.53)	4488.74 (3936.33 to 5009.55)	4506.98 (3950.91 to 5026.74)	0.013(0.011 to 0.014)
Republic of Sudan	689240.52 (607080.48 to 768031.27)	1663812.55 (1453892.98 to 1858085.43)	4797.78 (4237.96 to 5336.53)	4791.85 (4232.66 to 5331.47)	-0.004(-0.005 to -0.002)
Republic of Suriname	20793.83 (18485.25 to 23137.52)	37746.97 (33750.32 to 41579.82)	6098.31 (5435.25 to 6730.57)	6101.56 (5439.47 to 6738.32)	0.002(0.002 to 0.002)
Republic of Tajikistan	165464.81 (145460.89 to 185501.73)	376076.75 (327698.36 to 420348.38)	4314.53 (3807.59 to 4801.10)	4310.47 (3801.19 to 4794.92)	-0.002(-0.003 to -0.001)
Republic of the Congo	75097.68 (65812.51 to 83951.61)	202221.54 (173810.50 to 228265.27)	4512.54 (3954.44 to 5036.85)	4505.47 (3948.56 to 5031.42)	-0.006(-0.006 to -0.005)
Republic of the Gambia	28685.90 (24895.93 to 32295.23)	77562.45 (67257.44 to 87381.35)	4498.47 (3943.99 to 5023.52)	4507.65 (3950.62 to 5031.43)	0.008(0.006 to 0.009)
Republic of the Marshall Islands	637.96 (552.42 to 726.60)	1117.30 (970.79 to 1264.11)	2168.94 (1899.33 to 2445.30)	2168.22 (1898.19 to 2443.88)	-0.002(-0.003 to -0.001)
Republic of the Niger	221206.72 (192358.80 to 249355.60)	663296.44 (581656.78 to 744697.74)	4502.94 (3947.57 to 5027.20)	4508.78 (3952.82 to 5029.16)	0.005(0.004 to 0.005)
Republic of the Philippines	1080055.57 (940021.45 to 1224135.29)	2404277.99 (2096989.40 to 2728772.02)	2265.79 (1985.76 to 2562.49)	2266.37 (1987.23 to 2562.87)	0.001(0.001 to 0.002)
Republic of the Union of Myanmar	722099.66 (632195.54 to 820273.65)	1221830.86 (1066385.23 to 1376163.13)	2175.67 (1904.09 to 2452.68)	2180.21 (1907.82 to 2458.09)	0.007(0.006 to 0.007)
Republic of Trinidad and Tobago	66116.68 (58607.77 to 73585.03)	99827.57 (89276.32 to 110348.28)	6100.11 (5438.56 to 6734.66)	6098.73 (5437.1 to 6732.47)	-0.001(-0.001 to -0.001)
Republic of Tunisia	331057.86 (291933.44 to 368603.27)	628931.85 (552768.99 to 701517.80)	4795.87 (4237.31 to 5335.79)	4805.79 (4247.02 to 5346.43)	0.007(0.006 to 0.008)
Republic of Turkey	2494926.85 (2189996.00 to 2789148.87)	4911431.94 (4462581.11 to 5399600.02)	5097.50 (4506.12 to 5664.17)	5286.75 (4801.1 to 5799.95)	0.157(0.126 to 0.187)
Republic of Uganda	484918.96 (424189.86 to 543192.90)	1271461.54 (1107427.34 to 1429563.78)	4507.41 (3950.99 to 5031.48)	4514.62 (3955.7 to 5037.29)	0.005(0.004 to 0.005)
Republic of Uzbekistan	680981.30 (598110.47 to 763644.54)	1445594.74 (1262636.55 to 1614863.52)	4318.69 (3811.40 to 4804.30)	4315.66 (3807.2 to 4801.21)	-0.001(-0.002 to -0.001)
Republic of Vanuatu	2316.40 (2010.98 to 2624.28)	5583.72 (4868.25 to 6310.60)	2164.49 (1894.84 to 2440.19)	2172.04 (1901.05 to 2448.52)	0.010(0.010 to 0.011)
Republic of Yemen	405200.45 (355600.57 to 452667.08)	1234550.98 (1083195.07 to 1384541.49)	4801.14 (4242.60 to 5338.02)	4801.23 (4242.3 to 5341.26)	0.001(-0.000 to 0.002)
Republic of Zambia	225509.46 (197359.48 to 252815.33)	620104.26 (535719.66 to 700009.85)	4505.02 (3950.43 to 5026.96)	4505.59 (3948.85 to 5032.77)	0.000(0.000 to 0.001)
Republic of Zimbabwe	302843.80 (264962.46 to 339422.16)	528593.32 (458586.56 to 596927.01)	4508.88 (3951.78 to 5031.25)	4517.25 (3957.29 to 5041.92)	0.006(0.005 to 0.007)
Romania	1035929.01 (907219.82 to 1160844.27)	1005875.65 (887786.84 to 1125197.10)	4039.12 (3531.25 to 4491.45)	4037.37 (3530.16 to 4489.75)	-0.002(-0.002 to -0.001)
Russian Federation	7712227.53 (6780736.38 to 8594654.67)	8359520.72 (7401293.08 to 9330546.19)	4549.05 (4010.16 to 5066.88)	4543.39 (4005.77 to 5059.17)	-0.224(-0.365 to -0.083)
Saint Kitts and Nevis	2249.87 (2023.48 to 2477.89)	4291.69 (3822.79 to 4744.48)	6102.57 (5443.12 to 6740.00)	6100.03 (5438.52 to 6735.2)	-0.001(-0.002 to -0.001)
Saint Lucia	6815.47 (6084.39 to 7593.85)	13048.44 (11643.52 to 14374.03)	6104.53 (5443.55 to 6743.66)	6098.61 (5436.49 to 6731.77)	-0.003(-0.003 to -0.003)
Saint Vincent and the Grenadines	5460.32 (4880.10 to 6075.90)	7781.56 (6959.79 to 8567.01)	6100.35 (5439.16 to 6736.89)	6097.06 (5434.09 to 6727.75)	-0.001(-0.001 to -0.001)
Slovak Republic	228595.83 (200064.14 to 254197.15)	286489.92 (251628.85 to 319178.78)	4041.81 (3534.28 to 4493.14)	4037.46 (3530.23 to 4489.77)	-0.004(-0.004 to -0.004)
Socialist Republic of Viet Nam	1178673.25 (1033071.47 to 1339455.49)	2342531.12 (2025258.79 to 2648553.19)	2182.23 (1909.11 to 2459.92)	2175.56 (1904.63 to 2453.03)	-0.010(-0.010 to -0.010)
Solomon Islands	4959.63 (4327.83 to 5612.20)	11899.29 (10334.01 to 13481.54)	2162.09 (1892.47 to 2437.09)	2170.17 (1899.63 to 2446.37)	0.012(0.012 to 0.013)
State of Eritrea	99778.34 (86611.41 to 112188.43)	231222.68 (199376.60 to 261146.09)	4515.40 (3955.32 to 5039.03)	4509.79 (3952.69 to 5037.3)	-0.004(-0.005 to -0.004)
State of Israel	158649.05 (140214.56 to 177116.14)	336992.29 (298447.90 to 375250.67)	3359.58 (2959.81 to 3755.51)	3356.04 (2956.58 to 3751.89)	-0.016(-0.039 to 0.006)
State of Kuwait	72617.04 (62296.39 to 82431.18)	257396.06 (220685.62 to 293539.33)	4705.01 (4154.47 to 5229.49)	4764.25 (4211.43 to 5297.67)	0.045(0.035 to 0.055)
State of Libya	145836.43 (128658.11 to 162972.57)	355783.19 (309135.98 to 398803.28)	4758.73 (4203.13 to 5288.66)	4787.1 (4229.26 to 5324.1)	0.015(0.012 to 0.018)
State of Qatar	19838.16 (16703.51 to 22857.42)	160249.93 (133978.97 to 185880.42)	4630.35 (4092.28 to 5147.63)	4629.6 (4090.75 to 5147.09)	-0.031(-0.042 to -0.019)
Sultanate of Oman	70543.50 (61114.44 to 79625.16)	224911.26 (190727.22 to 257270.58)	4698.18 (4148.69 to 5216.28)	4697.27 (4146.13 to 5219.87)	0.002(-0.005 to 0.009)
Swiss Confederation	176281.40 (154312.19 to 196617.84)	247649.04 (217561.09 to 277368.29)	2095.34 (1835.06 to 2352.04)	2091.02 (1831.04 to 2348.18)	0.119(0.073 to 0.166)
Syrian Arab Republic	413321.84 (365181.93 to 462079.65)	683106.27 (604015.48 to 763060.10)	4787.64 (4230.24 to 5325.52)	4826.65 (4263.23 to 5365.41)	0.022(0.013 to 0.031)
Taiwan (Province of China)	410104.51 (356107.06 to 470445.76)	650532.41 (572291.13 to 738525.13)	2024.89 (1763.41 to 2290.30)	2075.48 (1826.07 to 2344.59)	0.121(0.078 to 0.164)
Togolese Republic	103282.41 (89813.83 to 116166.50)	291536.85 (251995.19 to 328258.45)	4514.08 (3956.97 to 5032.88)	4515.29 (3955.81 to 5037.48)	0.001(0.001 to 0.002)
Tokelau	29.49 (25.82 to 33.40)	30.15 (26.50 to 34.04)	2175.81 (1903.18 to 2452.65)	2170.94 (1900.7 to 2447.91)	-0.009(-0.011 to -0.007)
Turkmenistan	119959.76 (105280.16 to 134642.66)	214676.08 (188089.07 to 239772.69)	4320.07 (3812.73 to 4804.89)	4312.05 (3804.72 to 4798.01)	-0.005(-0.006 to -0.005)
Tuvalu	178.58 (155.92 to 202.03)	255.32 (223.30 to 287.73)	2184.48 (1909.82 to 2462.10)	2169.18 (1900.09 to 2445.23)	-0.024(-0.024 to -0.023)
Ukraine	2887783.54 (2563127.56 to 3225482.10)	2702380.59 (2401315.01 to 3027059.75)	4724.24 (4158.92 to 5267.01)	4717.34 (4151.45 to 5261.72)	-0.003(-0.004 to -0.003)
Union of the Comoros	13922.51 (12188.92 to 15603.21)	30042.77 (26158.93 to 33709.11)	4508.38 (3952.13 to 5031.00)	4506.63 (3950.29 to 5032.83)	-0.002(-0.002 to -0.001)
United Arab Emirates	79210.69 (66563.23 to 91242.39)	555589.14 (466973.94 to 656572.17)	4646.36 (4101.21 to 5164.23)	4617.68 (4080.86 to 5132.22)	-0.027(-0.033 to -0.022)
United Kingdom of Great Britain and Northern Ireland	2765889.42 (2449102.01 to 3086776.64)	3462054.91 (3076485.95 to 3874384.39)	4053.84 (3564.35 to 4528.23)	4041.45 (3566.94 to 4521.93)	-0.087(-0.196 to 0.022)
United Mexican States	4185332.00 (3723497.25 to 4665205.46)	8476759.75 (7555623.64 to 9295365.84)	6219.69 (5558.83 to 6821.78)	6219.29 (5559.67 to 6822.16)	-0.000(-0.001 to -0.000)
United Republic of Tanzania	765359.42 (670405.59 to 854775.74)	1917236.45 (1665873.95 to 2158968.83)	4510.79 (3953.85 to 5032.74)	4511.07 (3953.97 to 5032.69)	-0.000(-0.001 to 0.000)
United States of America	12036348.42 (10548290.32 to 13411668.29)	16021759.06 (14111407.35 to 17823288.19)	4227.40 (3690.62 to 4701.28)	3880.13 (3390.82 to 4338.27)	-0.524(-0.710 to -0.338)
United States Virgin Islands	6291.73 (5569.29 to 6982.44)	6650.55 (6053.80 to 7342.61)	6105.73 (5442.60 to 6744.74)	6102.75 (5440.74 to 6740.17)	-0.001(-0.002 to -0.000)
